# Supplementary material for: Computational approaches identify a transcriptomic fingerprint of drug-induced structural cardiotoxicity
Source: Cell Biol Toxicol. 2024 Jun 28;40(1):50. doi: 10.1007/s10565-024-09880-7 (PMC11213733; doi:10.1007/s10565-024-09880-7)
Supplement: Supplementary file 1 — (XLSX 1.62 mb) [file 10565_2024_9880_MOESM1_ESM.xlsx]

## Sheet: Cover
Computational approaches identify a transcriptomic fingerprint of drug-induced structural cardiotoxicity
Submission to Journal: Cell Biology and Toxicology
Victoria P.W. Au Yeung1,2, Olga Obrezanova3, Jiarui Zhou4, Hongbin Yang5, Tara J. Bowen4, Delyan Ivanov6, Izzy Saffadi1, Alfie S. Carter1, Vigneshwari Subramanian7, Inken Dillmann8, Andrew Hall1, Adam Corrigan2, Mark R. Viant4,9, Amy Pointon1
1Safety Sciences, Clinical Pharmacology & Safety Sciences, R&D, AstraZeneca, Cambridge, UK
2Phenomics, Data Sciences & Quantitative Biology, R&D AstraZeneca, Cambridge, UK
3Imaging and Data Analytics, Clinical Pharmacology & Safety Sciences, R&D, AstraZeneca, Cambridge, UK
4School of Biosciences, University of Birmingham, Edgbaston, Birmingham, UK
5Centre for Molecular Informatics, Department of Chemistry, University of Cambridge, UK
6High-Throughput Screening, R&D, AstraZeneca, Alderley Park, UK
7Imaging and Data Analytics, Clinical Pharmacology & Safety Sciences, R&D, AstraZeneca, Gothenburg, Sweden
8Disease Molecular Profiling, Discovery Biology, R&D AstraZeneca, Gothenburg, Sweden
9Phenome Centre Birmingham, University of Birmingham, Edgbaston, Birmingham, UK
Contact Information
Victoria P.W. Au Yeung: victoria.auyeung@astrazeneca.com; ORCID ID: 0000-0002-0823-3963

## Sheet: Manifest
Table	Legend
S1	Point bi-serial correlations of pIC50 values of twenty four parameters with SCT across 46 clinical compounds (48% structural cardiotoxins).
S2	Compound and compound annotations used in the current study. If also tested in the transcriptomic assessment, the high and low concentrations are reported, and the reason for choosing the high concentration is listed. Y = Yes, N = No. The reason is one of i) concentration is 15x greater than Cmax; ii) the concentration is the lowest tested concentration in Archer et al (2018) (pmid), or iii) the …
S3	Table with number of significant differentially expressed genes with absolute effect size greater than 1 in DESeq2 analysis of structural cardiotoxins compared to non structural cardiotoxins by compound and treatment.
S4	Functional enrichment of compounds clustered by gene expression profiles using Ingenuity Pathway Analysis. Reported values are activation Z-scores; a NA value indicates that the sample did not have available data in the pathway to calculate an activation Z-score. Group numbers correspond to those in Supplementary Figure 4.
S5	Significantly differentially expressed genes from DESeq2 analysis of structural cardiotoxins compared to non structural cardiotoxins. gene function = gene function obtained from GeneCards; log2FoldChange = shrunken log2(FC) estimate; padj = FDR-adjusted p-value; prioritised_gene: genes with an absolute log2(FC) ≥ 1 and FDR-adjusted p ≤ 0.05; validated_gene: genes which were confirmed by one or mo…
S6	Over-representation analysis results for 2,649 genes significantly associated with SCT (FDR-adjusted p ≤ 0.05).
S7	qRT-PCR confirmation of six genes which were significantly associated with SCT. Red values indicate replicates that were excluded when calculating averages. 2^-ΔΔCt is the relative fold gene expression of target sample vs control sample when normalised to a house keeping gene (assuming 100% amplification efficiency) and it is calculated using threshold cycles (Ct) from qRT-PCR.
S8	Gene groupings in WGCNA. ml_prioritised: whether or not a gene was prioritised as a feature for machine learning models of SCT (0=no, 1=yes).
S9	Over-representation analysis results for modules significantly associated with SCT (p ≤ 5x10-3).
S10	Genes selected as important features in one or more machine learning models of SCT. Single cell expression is derived from the Human Protein Atlas (cluster c-6 for endothelial cells, cluster c-2 for cardiomyocytes, and cluster c-7 for fibroblasts in heart muscle tissue, last accessed on 02/08/2023) and reported in nTPM. affecting_compounds: compound(s) and direction of effect (+: positive; -: neg…

## Sheet: S1
Parameter	Description	Pearson's R2	p-value	Important feature for structural cardiotoxicity
Average amplitude	Average peak amplitude	0.197	0.0731	0
Average inner lambda	Average duration of periods after removing outlier points	0.136	0.216	1
Average lambda	The average duration of a period	0.116	0.295	0
Average intensity	The average intensity (where intensity is the highest signal in a cycle)	0.2	0.0681	0
Average shoulder	The average relative position of shoulder in a period (0-1)	-0.132	0.232	0
Average shoulder amplitude	The average amplitude of shoulders in a cycle	0.234	0.0318	1
Average shoulder tail	The average duration between the shoulder and the tail	0.111	0.315	0
Average tail	The average duration of the tail	-0.0924	0.403	1
Average valley	The average duration of the valley	0.0663	0.549	1
Down length	Average duration of waveform as it decreases from the peak point to the first point which is lower than the value plus a variance specified as 10% of maximum	-0.0345	0.755	0
Frequency	Number of periods observed over 100 seconds	0.229	0.0364	0
Full down	Average duration between the peak and the next starting point	-0.0268	0.809	0
Maximum	The maximum amplitude	0.196	0.0734	0
Maximum intensity	The maximum intensity	0.165	0.134	1
Mean peak width (10%)	The average of peak width 10% from the peak to the bottom.	-0.00874	0.937	1
Mean peak width (25%)	The average of peak width 25% from the peak to the bottom.	0.129	0.244	1
Mean peak width (50%)	The average of peak width 50% from the peak to the bottom.	-0.00326	0.977	0
Mean peak width (80%)	The average of peak width 80% from the peak to the bottom.	-0.121	0.275	0
Mean peak width (90%)	The average of peak width 90% from the peak to the bottom.	-0.0641	0.563	0
Minimum intensity	The minimum intensity	0.0217	0.845	1
Peak count	The number of peaks in a waveform	0.238	0.0294	1
RMS	Root mean square of the peak amplitudes	0.027	0.808	0
Tail proportion	The proportion of cycle which is the tail	0.0374	0.736	0
Up length	Average rise time	0.0988	0.371	0

## Sheet: S2
Compound Name	Compound class	Indication	Structural cardiotoxin?	Functional cardiotoxin?	Waveform top test concentration (µM)	Transcriptomic high concentration (µM)	Transcriptomic low concentration (µM)	Reason
Acyclovir	Synthetic nucleoside analogue	Antiviral	N	N	100	99.9	15.8	15x Cmax
Afatinib	Tyrosine kinase inhibitor	Anti-cancer	N	N	30	NA	NA	NA
Amiodarone HCl	Antiarrhythmic	Antiarrhythmic	Y	Y	100	NA	NA	NA
Amoxacillin	Penicillin antibiotic	Antibiotic	N	N	100	NA	NA	NA
Amphotericin B	Polyene	Antifungal	Y	Y	100	NA	NA	NA
Axitinib	Tyrosine kinase inhibitor	Anti-cancer	N	Y	30	NA	NA	NA
Buspirone HCl; Buspirone	Anxiolytic	Anxiolytic	N	N	30	0.45	0.14	15x Cmax
Celecoxib	Tyrosine kinase inhibitor	Anti-cancer	Y	Y	30	NA	NA	NA
Ceritinib	Tyrosine kinase inhibitor	Anti-cancer	N	Y	30	NA	NA	NA
Clozapine	Atypical antipsychotic	Antipsychotic	Y	Y	100	7.05	2.23	15x Cmax
Crizotinib	Tyrosine kinase inhibitor	Anti-cancer	N	Y	30	NA	NA	NA
Cyclophosphamide	Alkylating agent	Anti-cancer	Y	Y	100	NA	NA	NA
Dapsone	Sulphone	Antibiotic	N	N	100	NA	NA	NA
Dasatinib	Tyrosine kinase inhibitor	Anti-cancer	Y	Y	100	10.8	3.42	15x Cmax
Daunorubicin	Anthracycline	Anti-cancer	Y	Y	30	NA	NA	NA
Dexamethasone	Corticosteroid	Anti-inflammatory	N	N	100	NA	NA	NA
Disulfiram	Carbamate derivative	Alcohol antagonist	N	N	100	NA	NA	NA
Doxorubicin HCl	Anthracycline	Anti-cancer	Y	Y	100	0.36	0.11	IC30 ATP
Epirubicin	Anthracycline	Anti-cancer	Y	Y	30	NA	NA	NA
Eplerenone	Mineralocorticoid		N	Y	100	NA	NA	NA
Erlotinib; Erlotinib (Tarceva)	Tyrosine kinase inhibitor	Anti-cancer	N	Y	30	45	14.2	15x Cmax
Fluorouracil	Anti-metabolite	Anti-cancer	Y	Y	100	69.2	15.8	15x Cmax
Gemfibrozil	Fibrate	Lipid-lowering medication	N	N	100	NA	NA	NA
Idarubicin HCl	Anthracycline	Anti-cancer	Y	Y	100	0.3	0.095	Lowest dose
Ifosfamide	Alkylating agent	Anti-cancer	Y	Y	30	NA	NA	NA
Imatinib Mesylate	Tyrosine kinase inhibitor	Anti-cancer	Y	Y	100	NA	NA	NA
Isoproterenol HCl	Beta-adrenergic receptor agonist	Antiarrhythmic	Y	Y	100	NA	NA	NA
Ketoprofen	COX-2 inhibitor	Nonsteroidal anti-inflammatory drug	N	N	100	NA	NA	NA
Lapatinib	Tyrosine kinase inhibitor	Anti-cancer	Y	Y	100	5.53	1.75	IC30 ATP
Lomefloxacin	Fluoroquinolone	Antibiotic	Y	Y	30	NA	NA	NA
Mebendazole	Benzimidazole anthelmintic	Anthelmintic	N	N	30	30.5	9.63	15x Cmax
Methapyrilene	Antihistamine and anticholinergic	Antihistamine and anticholinergic	N	Y	100	NA	NA	NA
Mitoxantrone diHCl	Chemotherapeutic agent	Anti-cancer	Y	Y	100	NA	NA	NA
Narigenin; Naringenin	Flavonoid	Anti-inflammatory	N	N	100	NA	NA	NA
Nilotinib	Tyrosine kinase inhibitor	Anti-cancer	N	Y	30	NA	NA	NA
Pazopanib	Tyrosine kinase inhibitor	Anti-cancer	N	Y	30	NA	NA	NA
Pioglitazone	Thiazolidinedione	Anti-diabetic	Y	Y	30	NA	NA	NA
Ponatinib	Tyrosine kinase inhibitor	Anti-cancer	Y	Y	30	NA	NA	NA
Praziquantel	Pyrazino-isoquinolein derivative	Anthelmintic	N	N	100	NA	NA	NA
Rofecoxib	Tyrosine kinase inhibitor	Anti-cancer	Y	Y	30	NA	NA	NA
Ruxolitinib	Tyrosine kinase inhibitor	Anti-cancer	N	N	30	NA	NA	NA
Sorafenib Tosylate	Tyrosine kinase inhibitor	Anti-cancer	Y	Y	100	3.74	1.18	IC30 ATP
Sunitinib Malate	Tyrosine kinase inhibitor	Anti-cancer	Y	Y	30	3.53	1.12	IC30 ATP
Tobramycin	Aminoglycoside	Antibiotic	N	N	30	NA	NA	NA
Tolbutamide	Sulfonylurea	Anti-diabetic	N	N	100	NA	NA	NA
Trametinib	Tyrosine kinase inhibitor	Anti-cancer	N	Y	30	NA	NA	NA

## Sheet: S3
Compound	6hr low	6hr high	48hr low	48hr high	72hr low	72hr high
Clozapine	2	16	4	25	1	60
Dasatinib	48	108	637	820	616	814
Doxorubicin	26	17	5	5	5	4
Fluorouracil	0	0	1	401	200	366
Idarubicin	12	24	578	2838	864	1616
Lapatinib	17	27	40	13	18	29
Sorafenib	7	13	150	268	143	204
Sunitinib	0	10	399	861	71	152
Acyclovir	4	3	0	0	0	0
Buspirone	10	42	6	14	4	8
Erlotinib	39	56	152	634	78	283
Mebendazole	27	195	79	407	192	536

## Sheet: S4
	Group 1					Group 2
Canonical Pathways	Idarubicin_48hr_high	Fluorouracil_48hr_high	Erlotinib_48hr_high		Canonical Pathways	Sorafenib_48hr_high	Sunitinib_48hr_high	Dasatinib_48hr_high
Kinetochore Metaphase Signaling Pathway	-2.556	-3.772	-3.402		Pyridoxal 5'-phosphate Salvage Pathway	2.236	1.342	N/A
Cell Cycle Control of Chromosomal Replication	-3.71	-4.359	-3.742		Salvage Pathways of Pyrimidine Ribonucleotides	2.236	1.134	N/A
Acute Phase Response Signaling	-0.816	N/A	N/A		Kinetochore Metaphase Signaling Pathway	1.886	3.266	N/A
tRNA Charging	N/A	N/A	2.646		Cyclins and Cell Cycle Regulation	1.342	2.333	1
SPINK1 General Cancer Pathway	2.333	N/A	N/A		Superpathway of Cholesterol Biosynthesis	N/A	N/A	2
RHOGDI Signaling	0.816	2	1.89		CLEAR Signaling Pathway	N/A	-0.5	2.5
Senescence Pathway	1.768	2.324	0.728		Apelin Cardiac Fibroblast Signaling Pathway	N/A	2.236	2.449
Cardiomyocyte Differentiation via BMP Receptors	-2.236	N/A	N/A		RHOGDI Signaling	N/A	3.606	2.309
NER (Nucleotide Excision Repair, Enhanced Pathway)	-2.183	-1.414	N/A		LXR/RXR Activation	2.333	0.905	3.3
Mismatch Repair in Eukaryotes	-2.333	-2	N/A		PPAR Signaling	2.236	2.646	3.742
BER (Base Excision Repair) Pathway	-2.333	-2.236	N/A		Wound Healing Signaling Pathway	-2.714	-4.964	-5
HMGB1 Signaling	-0.577	N/A	-2.236		Pulmonary Fibrosis Idiopathic Signaling Pathway	-1.897	-5.692	-5.947
Glioma Invasiveness Signaling	-0.632	N/A	-2		Hepatic Fibrosis Signaling Pathway	-2.111	-4.768	-6.008
Cyclins and Cell Cycle Regulation	-1.941	-2.714	-2.111		Cell Cycle: G2/M DNA Damage Checkpoint Regulation	-2.236	-3	N/A
Estrogen-mediated S-phase Entry	-1.897	-2.333	-2.121		Macrophage Alternative Activation Signaling Pathway	2.236	-2.558	-0.728
Mitotic Roles of Polo-Like Kinase	-1.604	-2.309	-2.309		Oncostatin M Signaling	N/A	-2.236	-1.342
Cell Cycle Regulation by BTG Family Proteins	-1.342	-1.342	-2		Prostanoid Biosynthesis	N/A	-2	-1
DNA Methylation and Transcriptional Repression Signaling	-0.535	-1.414	-2.646		Adrenomedullin signaling pathway	0.447	-2.53	-0.535
Pyridoxal 5'-phosphate Salvage Pathway	-1	-1.89	-2.646		iNOS Signaling	N/A	-2.236	N/A
Salvage Pathways of Pyrimidine Ribonucleotides	-1	-2.121	-2.828		Pancreatic Adenocarcinoma Signaling	N/A	-2.121	N/A
Protein Kinase A Signaling	0.302	2	-1.155		CD40 Signaling	N/A	-2	N/A
Nitric Oxide Signaling in the Cardiovascular System	0.775	N/A	N/A		Paxillin Signaling	N/A	-2	N/A
Apelin Liver Signaling Pathway	-0.707	N/A	N/A		Inhibition of Angiogenesis by TSP1	N/A	-2	N/A
ILK Signaling	-3	N/A	-1.134		Role of IL-17F in Allergic Inflammatory Airway Diseases	-2	N/A	-2
White Adipose Tissue Browning Pathway	-2.449	N/A	-1.633		Ribonucleotide Reductase Signaling Pathway	-0.816	-1.291	-2.496
Factors Promoting Cardiogenesis in Vertebrates	-2.117	N/A	-0.816		Aryl Hydrocarbon Receptor Signaling	-1.342	-0.632	-2.333
Integrin Signaling	-1.877	N/A	-2.449		G-Protein Coupled Receptor Signaling	-1.897	-3.212	-1.571
Regulation Of The Epithelial Mesenchymal Transition By Growth Factors Pathway	-1.147	N/A	-2.449		Senescence Pathway	-1.89	-3.3	-2
Hepatic Fibrosis Signaling Pathway	-1.508	N/A	-2.138		Endothelin-1 Signaling	-2	-2.496	-1.604
Role of NFAT in Cardiac Hypertrophy	-1.512	N/A	-2		Leukocyte Extravasation Signaling	-2	-2.065	-1.698
Cardiac Hypertrophy Signaling	-1.732	N/A	-2.236		MIF Regulation of Innate Immunity	-2	-2	-1.633
G-Protein Coupled Receptor Signaling	0.53	-1	-2.357		Regulation Of The Epithelial Mesenchymal Transition By Growth Factors Pathway	-1.89	-4.243	-3.962
Sphingosine-1-phosphate Signaling	0	N/A	-2		ILK Signaling	-1	-3.357	-3.207
Insulin Secretion Signaling Pathway	-0.192	N/A	-2.121		Cardiac Hypertrophy Signaling (Enhanced)	-1.387	-3.53	-3.889
cAMP-mediated signaling	0	N/A	-1.633		Breast Cancer Regulation by Stathmin1	-2.111	-3	-3.363
GP6 Signaling Pathway	0.378	N/A	-1.633		Colorectal Cancer Metastasis Signaling	-1.633	-3.578	-3.5
Superpathway of Inositol Phosphate Compounds	0.894	-0.447	-2.449		HMGB1 Signaling	-1.897	-3.357	-3.3
Wound Healing Signaling Pathway	-0.164	N/A	-2.111		Osteoarthritis Pathway	-2.714	-2.711	-2.985
Thrombin Signaling	-0.471	N/A	-2.236		Oxytocin Signaling Pathway	-2.236	-2.324	-2.4
D-myo-inositol-5-phosphate Metabolism	0.258	N/A	-2.449		TREM1 Signaling	-2	-2.646	-2.714
HIF1Î± Signaling	0.209	N/A	-2.121		IL-8 Signaling	-2	-3.051	-2.84
					IL-6 Signaling	-1.667	-2.309	-3.3
					Immunogenic Cell Death Signaling Pathway	-1	-2.646	-2.828
					Role of JAK family kinases in IL-6-type Cytokine Signaling	-1.414	-2.668	-2.673
					Acute Phase Response Signaling	-1.414	-2.84	-2.828
					GP6 Signaling Pathway	N/A	-4.123	-3.742
					Integrin Signaling	N/A	-3.606	-3.357
					Signaling by Rho Family GTPases	-0.447	-3.638	-3.357
					HIF1Î± Signaling	-0.447	-3.464	-2.673
					Actin Cytoskeleton Signaling	N/A	-3.317	-2.887
					Role of NFAT in Cardiac Hypertrophy	N/A	-3.162	-2.496
					Production of Nitric Oxide and Reactive Oxygen Species in Macrophages	N/A	-3.051	-2.646
					Type II Diabetes Mellitus Signaling	N/A	-1.342	-2
					Regulation of eIF4 and p70S6K Signaling	N/A	-1.342	-2
					MYC Mediated Apoptosis Signaling	N/A	-1.633	-2.449
					STAT3 Pathway	N/A	-1.414	-2.496
					Intrinsic Prothrombin Activation Pathway	N/A	-2	-2.236
					RAC Signaling	N/A	-1.89	-2.449
					ERK5 Signaling	N/A	-2	-2.646
					Pulmonary Healing Signaling Pathway	-0.447	-2.449	-2.668
					PAK Signaling	N/A	-2.236	-2.449
					Actin Nucleation by ARP-WASP Complex	N/A	-2.646	-2.449
					Apelin Liver Signaling Pathway	N/A	-2.449	-2.449
					White Adipose Tissue Browning Pathway	0	-2.714	-2.111
					Glioblastoma Multiforme Signaling	N/A	-2.333	-2.111
					Regulation of Cellular Mechanics by Calpain Protease	N/A	-2.236	-2
					HGF Signaling	N/A	-2.333	-1.89
					Renin-Angiotensin Signaling	N/A	-2.449	-2
					IL-15 Production	N/A	-2.449	-1.897
					IL-13 Signaling Pathway	N/A	-2.496	-1.897

## Sheet: S5
Ensembl	gene	gene function	log2FoldChange	padj	prioritised_gene	validated_gene	GTEx heart median TPM	endothelial cell	ventricular cardiomyocyte	fibroblast	literature	pmid
ENSG00000149313	AASDHPPT	NA	0.180202	0.0122159	0	0	NA	NA	NA	NA	NA	NA
ENSG00000008311	AASS	NA	0.330434	0.0293745	0	0	NA	NA	NA	NA	NA	NA
ENSG00000183044	ABAT	NA	0.58527	2.43e-05	0	0	NA	NA	NA	NA	NA	NA
ENSG00000167972	ABCA3	NA	-0.324373	0.00316674	0	0	NA	NA	NA	NA	NA	NA
ENSG00000154265	ABCA5	NA	0.206019	0.0421422	0	0	NA	NA	NA	NA	NA	NA
ENSG00000085563	ABCB1	NA	-0.0697187	0.0453651	0	0	NA	NA	NA	NA	NA	NA
ENSG00000108846	ABCC3	The protein encoded by this gene is a member of the superfamily of ATP-binding cassette (ABC) transporters. ABC proteins transport various molecules across extra- and intra-cellular membranes. ABC genes are divided into seven distinct subfamilies (ABC1, MDR/TAP, MRP, ALD, OABP, GCN20, White). This protein is a member of the MRP subfamily which is involved in multi-drug resistance. The specific fu…	-1.1061	0.00137033	1	0	0.1831	1.6	5.1	0.9	NA	NA
ENSG00000125257	ABCC4	NA	-0.203275	0.0322288	0	0	NA	NA	NA	NA	NA	NA
ENSG00000069431	ABCC9	NA	0.263909	0.0312596	0	0	NA	NA	NA	NA	NA	NA
ENSG00000173208	ABCD2	NA	0.806608	0.00123203	0	0	NA	NA	NA	NA	NA	NA
ENSG00000144827	ABHD10	NA	0.212685	0.0109721	0	0	NA	NA	NA	NA	NA	NA
ENSG00000136379	ABHD17C	NA	0.306533	0.0204917	0	0	NA	NA	NA	NA	NA	NA
ENSG00000173210	ABLIM3	NA	-0.298951	0.0467389	0	0	NA	NA	NA	NA	NA	NA
ENSG00000174429	ABRA	NA	0.436533	0.0369513	0	0	NA	NA	NA	NA	NA	NA
ENSG00000146386	ABRACL	NA	-0.415403	0.00425225	0	0	NA	NA	NA	NA	NA	NA
ENSG00000117054	ACADM	NA	0.175523	0.0465	0	0	NA	NA	NA	NA	NA	NA
ENSG00000196177	ACADSB	NA	0.355856	0.00815817	0	0	NA	NA	NA	NA	NA	NA
ENSG00000072778	ACADVL	NA	-0.18086	0.00704018	0	0	NA	NA	NA	NA	NA	NA
ENSG00000075239	ACAT1	NA	0.279098	0.00180413	0	0	NA	NA	NA	NA	NA	NA
ENSG00000107897	ACBD5	NA	0.205557	0.010961	0	0	NA	NA	NA	NA	NA	NA
ENSG00000213088	ACKR1	The protein encoded by this gene is a glycosylated membrane protein and a non-specific receptor for several chemokines. The encoded protein is the receptor for the human malarial parasites Plasmodium vivax and Plasmodium knowlesi. Polymorphisms in this gene are the basis of the Duffy blood group system. Two transcript variants encoding different isoforms have been found for this gene.	-1.14098	0.00364357	1	0	8.122	22.5	17.2	14.8	ACKR1 was found to identify venular endothelial cells from multiple murine tissues and to characterise the role of endothelial cells in tissue homeostasis, immune surveillance, infection, inflammation, and malignancies.	pmid28526034
ENSG00000131473	ACLY	NA	-0.2366	0.0128415	0	0	NA	NA	NA	NA	NA	NA
ENSG00000123130	ACOT9	NA	-0.235841	0.00908999	0	0	NA	NA	NA	NA	NA	NA
ENSG00000134575	ACP2	NA	-0.215273	0.00134449	0	0	NA	NA	NA	NA	NA	NA
ENSG00000162836	ACP6	NA	0.329764	0.00116881	0	0	NA	NA	NA	NA	NA	NA
ENSG00000075624	ACTB	NA	-0.457749	0.000218908	0	0	NA	NA	NA	NA	NA	NA
ENSG00000184009	ACTG1	NA	-0.463388	0.00163688	0	0	NA	NA	NA	NA	NA	NA
ENSG00000072110	ACTN1	NA	-0.229528	0.0061688	0	0	NA	NA	NA	NA	NA	NA
ENSG00000133627	ACTR3B	NA	0.203154	0.0359776	0	0	NA	NA	NA	NA	NA	NA
ENSG00000184378	ACTRT3	NA	-0.338286	0.045096	0	0	NA	NA	NA	NA	NA	NA
ENSG00000115170	ACVR1	NA	-0.279879	0.00222027	0	0	NA	NA	NA	NA	NA	NA
ENSG00000123612	ACVR1C	ACVR1C is a type I receptor for the TGFB (see MIM 190180) family of signaling molecules. Upon ligand binding, type I receptors phosphorylate cytoplasmic SMAD transcription factors, which then translocate to the nucleus and interact directly with DNA or in complex with other transcription factors (Bondestam et al., 2001 [PubMed 12063393]).	1.12996	0.0191878	1	0	0.04172	1.3	1.4	2	NA	NA
ENSG00000121989	ACVR2A	NA	0.184182	0.0449132	0	0	NA	NA	NA	NA	NA	NA
ENSG00000168803	ADAL	NA	0.252367	0.00470374	0	0	NA	NA	NA	NA	NA	NA
ENSG00000073670	ADAM11	NA	0.464955	0.0275217	0	0	NA	NA	NA	NA	NA	NA
ENSG00000143537	ADAM15	NA	-0.275588	0.0315862	0	0	NA	NA	NA	NA	NA	NA
ENSG00000135074	ADAM19	NA	-0.214147	0.0340191	0	0	NA	NA	NA	NA	NA	NA
ENSG00000008277	ADAM22	NA	0.474765	0.00811591	0	0	NA	NA	NA	NA	NA	NA
ENSG00000168615	ADAM9	NA	-0.229341	0.00703658	0	0	NA	NA	NA	NA	NA	NA
ENSG00000138316	ADAMTS14	NA	-0.487012	0.0139321	0	0	NA	NA	NA	NA	NA	NA
ENSG00000087116	ADAMTS2	NA	-0.515367	0.0192247	0	0	NA	NA	NA	NA	NA	NA
ENSG00000178031	ADAMTSL1	NA	0.91246	0.000533619	0	0	NA	NA	NA	NA	NA	NA
ENSG00000203804	ADAMTSL4-AS1	NA	-0.505357	0.0121398	0	0	NA	NA	NA	NA	NA	NA
ENSG00000185761	ADAMTSL5	NA	-0.289967	0.0455731	0	0	NA	NA	NA	NA	NA	NA
ENSG00000105963	ADAP1	NA	-0.44468	0.0123352	0	0	NA	NA	NA	NA	NA	NA
ENSG00000138031	ADCY3	NA	-0.393428	0.015552	0	0	NA	NA	NA	NA	NA	NA
ENSG00000148700	ADD3	NA	0.355959	0.00301707	0	0	NA	NA	NA	NA	NA	NA
ENSG00000152990	ADGRA3	NA	0.112241	0.0314988	0	0	NA	NA	NA	NA	NA	NA
ENSG00000121753	ADGRB2	NA	0.231917	0.0359776	0	0	NA	NA	NA	NA	NA	NA
ENSG00000127507	ADGRE2	NA	-0.623614	0.00156756	0	0	NA	NA	NA	NA	NA	NA
ENSG00000162618	ADGRL4	NA	-0.486348	0.0256916	0	0	NA	NA	NA	NA	NA	NA
ENSG00000147576	ADHFE1	NA	0.296582	0.02495	0	0	NA	NA	NA	NA	NA	NA
ENSG00000159346	ADIPOR1	NA	-0.0686233	0.020856	0	0	NA	NA	NA	NA	NA	NA
ENSG00000128165	ADM2	This gene encodes a member of the calcitonin gene-related peptide (CGRP)/calcitonin family of hormones that play a role in the regulation of cardiovascular homeostasis, prolactin release, anti-diuresis, anti-natriuresis, and regulation of food and water intake. The encoded protein is proteolytically processed to generate one or more biologically active peptides.	-1.19585	0.000179617	1	0	0.03017	0.4	2.3	0.2	ADM2 encodes a peptide which belngs to the calcitonin gene-related peptide family and exists in several cells in cardiovasculature including cardiomyocytes, fibroblasts, vascular smooth muscle cells, and endothelial cells. It can bind to calcitonin receptor-like protein, or receptor activity modifying protein (RAMP) 1, 2, or 3. It can therefore have an inhibitory effect on the development of card…	pmid28407200 | pmid25104450 | pmid28627670 | pmid29192367 | pmid26136070 | pmid27052784 | pmid32502636
ENSG00000101126	ADNP	NA	0.108768	0.0438021	0	0	NA	NA	NA	NA	NA	NA
ENSG00000159322	ADPGK	NA	-0.249347	5.13e-05	0	0	NA	NA	NA	NA	NA	NA
ENSG00000153531	ADPRHL1	NA	0.295841	0.0369513	0	0	NA	NA	NA	NA	NA	NA
ENSG00000274286	ADRA2B	This intronless gene encodes a seven-pass transmembrane protein. This protein is a member of a subfamily of G protein-coupled receptors that regulate neurotransmitter release from sympathetic nerves and from adrenergic neurons in the central nervous system.	1.17513	0.0046618	1	0	5.303	16.6	1.9	6.1	NA	NA
ENSG00000169252	ADRB2	NA	0.891551	2.04e-05	0	0	NA	NA	NA	NA	NA	NA
ENSG00000172493	AFF1	NA	0.218602	0.00578395	0	0	NA	NA	NA	NA	NA	NA
ENSG00000144218	AFF3	NA	0.407603	0.0265601	0	0	NA	NA	NA	NA	NA	NA
ENSG00000162688	AGL	NA	0.312328	0.0304267	0	0	NA	NA	NA	NA	NA	NA
ENSG00000135049	AGTPBP1	NA	0.286243	0.0101515	0	0	NA	NA	NA	NA	NA	NA
ENSG00000168710	AHCYL1	NA	-0.14127	0.0121398	0	0	NA	NA	NA	NA	NA	NA
ENSG00000185567	AHNAK2	NA	-0.640491	2.43e-05	0	0	NA	NA	NA	NA	NA	NA
ENSG00000173209	AHSA2P	NA	0.147188	0.0430473	0	0	NA	NA	NA	NA	NA	NA
ENSG00000042286	AIFM2	NA	-0.273031	0.0163059	0	0	NA	NA	NA	NA	NA	NA
ENSG00000106992	AK1	NA	0.29531	0.00937715	0	0	NA	NA	NA	NA	NA	NA
ENSG00000230042	AK3P3	NA	0.327225	0.0463914	0	0	NA	NA	NA	NA	NA	NA
ENSG00000121057	AKAP1	NA	0.234571	0.014312	0	0	NA	NA	NA	NA	NA	NA
ENSG00000023516	AKAP11	NA	0.235098	0.0153923	0	0	NA	NA	NA	NA	NA	NA
ENSG00000127914	AKAP9	NA	0.264407	0.00192587	0	0	NA	NA	NA	NA	NA	NA
ENSG00000151632	AKR1C2	NA	-0.581565	0.0178961	0	0	NA	NA	NA	NA	NA	NA
ENSG00000142208	AKT1	NA	-0.173515	0.0118819	0	0	NA	NA	NA	NA	NA	NA
ENSG00000204673	AKT1S1	NA	-0.184263	0.0298927	0	0	NA	NA	NA	NA	NA	NA
ENSG00000148218	ALAD	NA	-0.148899	0.00962693	0	0	NA	NA	NA	NA	NA	NA
ENSG00000170017	ALCAM	NA	0.289331	0.0142436	0	0	NA	NA	NA	NA	NA	NA
ENSG00000128918	ALDH1A2	NA	0.543247	0.0192465	0	0	NA	NA	NA	NA	NA	NA
ENSG00000136010	ALDH1L2	NA	-0.712115	0.000539501	0	0	NA	NA	NA	NA	NA	NA
ENSG00000072210	ALDH3A2	NA	-0.260742	0.0206341	0	0	NA	NA	NA	NA	NA	NA
ENSG00000119711	ALDH6A1	NA	0.413868	0.00149093	0	0	NA	NA	NA	NA	NA	NA
ENSG00000149925	ALDOA	NA	-0.237522	0.0150332	0	0	NA	NA	NA	NA	NA	NA
ENSG00000033011	ALG1	NA	-0.241011	0.0109282	0	0	NA	NA	NA	NA	NA	NA
ENSG00000214160	ALG3	NA	-0.23838	0.0415544	0	0	NA	NA	NA	NA	NA	NA
ENSG00000120697	ALG5	NA	-0.297504	0.000949506	0	0	NA	NA	NA	NA	NA	NA
ENSG00000166199	ALKBH3	NA	-0.260223	0.0174668	0	0	NA	NA	NA	NA	NA	NA
ENSG00000003393	ALS2	NA	0.15516	0.0373147	0	0	NA	NA	NA	NA	NA	NA
ENSG00000242110	AMACR	NA	0.212799	0.0299756	0	0	NA	NA	NA	NA	NA	NA
ENSG00000159461	AMFR	NA	-0.189005	0.00137736	0	0	NA	NA	NA	NA	NA	NA
ENSG00000078053	AMPH	NA	0.337586	0.000517334	0	0	NA	NA	NA	NA	NA	NA
ENSG00000141552	ANAPC11	NA	-0.202608	0.0302439	0	0	NA	NA	NA	NA	NA	NA
ENSG00000129055	ANAPC13	NA	0.146724	0.0438021	0	0	NA	NA	NA	NA	NA	NA
ENSG00000167772	ANGPTL4	NA	-0.950708	0.0195578	0	0	NA	NA	NA	NA	NA	NA
ENSG00000029534	ANK1	NA	0.116563	0.0436851	0	0	NA	NA	NA	NA	NA	NA
ENSG00000151687	ANKAR	NA	0.408414	0.0105468	0	0	NA	NA	NA	NA	NA	NA
ENSG00000180071	ANKRD18A	NA	0.627778	0.0001303	0	0	NA	NA	NA	NA	NA	NA
ENSG00000230453	ANKRD18B	NA	0.420337	0.0118178	0	0	NA	NA	NA	NA	NA	NA
ENSG00000165887	ANKRD2	NA	0.434729	0.0498306	0	0	NA	NA	NA	NA	NA	NA
ENSG00000260691	ANKRD20A1	NA	0.595181	0.00127313	0	0	NA	NA	NA	NA	NA	NA
ENSG00000107890	ANKRD26	NA	0.305653	0.00137033	0	0	NA	NA	NA	NA	NA	NA
ENSG00000291127	ANKRD36BP2	ANKRD36BP2 (Ankyrin Repeat Domain 36B Pseudogene 2) is a Pseudogene.	1.17817	0.0118819	1	0	0.02699	NA	NA	NA	NA	NA
ENSG00000154945	ANKRD40	NA	-0.101582	0.0433592	0	0	NA	NA	NA	NA	NA	NA
ENSG00000247137	ANKRD42-DT	NA	0.277472	0.0498306	0	0	NA	NA	NA	NA	NA	NA
ENSG00000139645	ANKRD52	NA	-0.279316	0.000709266	0	0	NA	NA	NA	NA	NA	NA
ENSG00000135299	ANKRD6	NA	0.259289	0.000874385	0	0	NA	NA	NA	NA	NA	NA
ENSG00000160746	ANO10	NA	-0.322468	0.00248345	0	0	NA	NA	NA	NA	NA	NA
ENSG00000171714	ANO5	NA	0.283508	0.00433224	0	0	NA	NA	NA	NA	NA	NA
ENSG00000140350	ANP32A	NA	0.163191	0.019685	0	0	NA	NA	NA	NA	NA	NA
ENSG00000143401	ANP32E	NA	0.21488	0.0418518	0	0	NA	NA	NA	NA	NA	NA
ENSG00000135046	ANXA1	NA	-0.911913	0.00116957	0	0	NA	NA	NA	NA	NA	NA
ENSG00000122359	ANXA11	NA	-0.120356	0.0437575	0	0	NA	NA	NA	NA	NA	NA
ENSG00000182718	ANXA2	NA	-0.567649	1.7e-06	0	0	NA	NA	NA	NA	NA	NA
ENSG00000215068	ANXA2R-AS1	NA	0.446388	0.00935852	0	0	NA	NA	NA	NA	NA	NA
ENSG00000164111	ANXA5	NA	-0.308817	0.00112111	0	0	NA	NA	NA	NA	NA	NA
ENSG00000183020	AP2A2	NA	-0.143128	0.0293745	0	0	NA	NA	NA	NA	NA	NA
ENSG00000042753	AP2S1	NA	-0.182918	0.00332519	0	0	NA	NA	NA	NA	NA	NA
ENSG00000034053	APBA2	NA	-0.479489	0.000127302	0	0	NA	NA	NA	NA	NA	NA
ENSG00000163697	APBB2	NA	-0.537937	0.00247903	0	0	NA	NA	NA	NA	NA	NA
ENSG00000134982	APC	NA	0.188142	0.0281042	0	0	NA	NA	NA	NA	NA	NA
ENSG00000198768	APCDD1L	NA	-0.65171	0.0268709	0	0	NA	NA	NA	NA	NA	NA
ENSG00000101474	APMAP	NA	-0.309713	1.12e-05	0	0	NA	NA	NA	NA	NA	NA
ENSG00000244509	APOBEC3C	NA	0.305712	0.023262	0	0	NA	NA	NA	NA	NA	NA
ENSG00000198931	APRT	NA	-0.335153	0.014164	0	0	NA	NA	NA	NA	NA	NA
ENSG00000240583	AQP1	NA	0.357793	0.00166451	0	0	NA	NA	NA	NA	NA	NA
ENSG00000078061	ARAF	NA	-0.13111	0.0489606	0	0	NA	NA	NA	NA	NA	NA
ENSG00000109321	AREG	NA	-0.39432	0.0185416	0	0	NA	NA	NA	NA	NA	NA
ENSG00000134287	ARF3	NA	-0.134296	0.0230025	0	0	NA	NA	NA	NA	NA	NA
ENSG00000165527	ARF6	NA	-0.3071	5.14e-05	0	0	NA	NA	NA	NA	NA	NA
ENSG00000081181	ARG2	NA	-0.804944	0.00140637	0	0	NA	NA	NA	NA	NA	NA
ENSG00000138639	ARHGAP24	NA	-0.290728	0.0199568	0	0	NA	NA	NA	NA	NA	NA
ENSG00000088756	ARHGAP28	NA	0.387792	0.00453852	0	0	NA	NA	NA	NA	NA	NA
ENSG00000180448	ARHGAP45	NA	-0.532859	0.0258628	0	0	NA	NA	NA	NA	NA	NA
ENSG00000047648	ARHGAP6	NA	-0.23762	0.0367849	0	0	NA	NA	NA	NA	NA	NA
ENSG00000141522	ARHGDIA	NA	-0.392128	0.00162476	0	0	NA	NA	NA	NA	NA	NA
ENSG00000116584	ARHGEF2	NA	-0.371681	0.000568835	0	0	NA	NA	NA	NA	NA	NA
ENSG00000196843	ARID5A	NA	-0.677321	0.0074878	0	0	NA	NA	NA	NA	NA	NA
ENSG00000152219	ARL14EP	NA	0.146343	0.0320334	0	0	NA	NA	NA	NA	NA	NA
ENSG00000185829	ARL17A	NA	0.298851	0.0232269	0	0	NA	NA	NA	NA	NA	NA
ENSG00000188042	ARL4C	NA	-0.598072	0.0061527	0	0	NA	NA	NA	NA	NA	NA
ENSG00000165997	ARL5B	NA	0.265925	0.00594001	0	0	NA	NA	NA	NA	NA	NA
ENSG00000125449	ARMC7	NA	-0.195412	0.0441427	0	0	NA	NA	NA	NA	NA	NA
ENSG00000135931	ARMC9	NA	-0.357346	0.000546578	0	0	NA	NA	NA	NA	NA	NA
ENSG00000126947	ARMCX1	NA	0.210863	0.0111817	0	0	NA	NA	NA	NA	NA	NA
ENSG00000271147	ARMCX5-GPRASP2	NA	0.26186	0.0367408	0	0	NA	NA	NA	NA	NA	NA
ENSG00000198960	ARMCX6	NA	-0.133314	0.0167619	0	0	NA	NA	NA	NA	NA	NA
ENSG00000139971	ARMH4	NA	0.295779	0.0373751	0	0	NA	NA	NA	NA	NA	NA
ENSG00000130429	ARPC1B	NA	-0.366568	0.0183063	0	0	NA	NA	NA	NA	NA	NA
ENSG00000163466	ARPC2	NA	-0.149546	0.0430641	0	0	NA	NA	NA	NA	NA	NA
ENSG00000113369	ARRDC3	NA	0.218838	0.00462325	0	0	NA	NA	NA	NA	NA	NA
ENSG00000113273	ARSB	NA	-0.134185	0.0430641	0	0	NA	NA	NA	NA	NA	NA
ENSG00000006756	ARSD	NA	-0.220092	0.00230918	0	0	NA	NA	NA	NA	NA	NA
ENSG00000180801	ARSJ	NA	-0.413402	0.0408685	0	0	NA	NA	NA	NA	NA	NA
ENSG00000156219	ART3	NA	0.726426	0.00824866	0	0	NA	NA	NA	NA	NA	NA
ENSG00000165192	ASB11	NA	0.442237	0.0241145	0	0	NA	NA	NA	NA	NA	NA
ENSG00000146809	ASB15	NA	0.448893	0.0282403	0	0	NA	NA	NA	NA	NA	NA
ENSG00000116539	ASH1L	NA	0.168054	0.0493978	0	0	NA	NA	NA	NA	NA	NA
ENSG00000129691	ASH2L	NA	0.144126	0.0194964	0	0	NA	NA	NA	NA	NA	NA
ENSG00000070669	ASNS	NA	-0.796055	0.00125872	0	0	NA	NA	NA	NA	NA	NA
ENSG00000174939	ASPHD1	NA	-0.770724	0.00917202	0	0	NA	NA	NA	NA	NA	NA
ENSG00000128203	ASPHD2	NA	-0.490211	0.0189599	0	0	NA	NA	NA	NA	NA	NA
ENSG00000141431	ASXL3	NA	0.67244	3.62e-07	0	0	NA	NA	NA	NA	NA	NA
ENSG00000119778	ATAD2B	NA	0.232387	0.00684758	0	0	NA	NA	NA	NA	NA	NA
ENSG00000215915	ATAD3C	Predicted to enable zinc ion binding activity. Predicted to be involved in mitochondrion organization. Located in mitochondrion.	-1.10984	2.73e-07	1	1	0.2813	3.4	0.7	0.3	De novo duplications in the ATAD3 gene locus are reported to cause distinctive presentation, including perinatal cardiomyopathy. Duplications result in the formation of altered ATAD3 complexes and a striking reduction in mitochondrial oxidative phosphorylation complex I and its activity in heart tissue.	pmid33575671
ENSG00000167654	ATCAY	NA	-0.43892	0.0295267	0	0	NA	NA	NA	NA	NA	NA
ENSG00000107669	ATE1	NA	0.186225	0.0262905	0	0	NA	NA	NA	NA	NA	NA
ENSG00000162772	ATF3	NA	-0.449078	0.0145613	0	0	NA	NA	NA	NA	NA	NA
ENSG00000128272	ATF4	NA	-0.668962	1.61e-05	0	0	NA	NA	NA	NA	NA	NA
ENSG00000169136	ATF5	NA	-0.329546	0.0219254	0	0	NA	NA	NA	NA	NA	NA
ENSG00000171681	ATF7IP	NA	0.334357	0.00118934	0	0	NA	NA	NA	NA	NA	NA
ENSG00000267281	ATF7-NPFF	NA	-0.717274	0.000309281	0	0	NA	NA	NA	NA	NA	NA
ENSG00000123395	ATG101	NA	-0.342425	0.00347763	0	0	NA	NA	NA	NA	NA	NA
ENSG00000126775	ATG14	NA	0.140391	0.0447014	0	0	NA	NA	NA	NA	NA	NA
ENSG00000206190	ATP10A	NA	-0.858869	0.00389594	0	0	NA	NA	NA	NA	NA	NA
ENSG00000159363	ATP13A2	NA	-0.359289	0.00745593	0	0	NA	NA	NA	NA	NA	NA
ENSG00000069849	ATP1B3	NA	-0.223482	0.000236743	0	0	NA	NA	NA	NA	NA	NA
ENSG00000074370	ATP2A3	NA	-0.369151	0.0168566	0	0	NA	NA	NA	NA	NA	NA
ENSG00000070961	ATP2B1	NA	-0.217073	0.0406075	0	0	NA	NA	NA	NA	NA	NA
ENSG00000058668	ATP2B4	NA	-0.254514	0.00552442	0	0	NA	NA	NA	NA	NA	NA
ENSG00000117410	ATP6V0B	NA	-0.225242	0.0282347	0	0	NA	NA	NA	NA	NA	NA
ENSG00000270049	ATP6V0D1-DT	NA	0.42881	0.00302623	0	0	NA	NA	NA	NA	NA	NA
ENSG00000113732	ATP6V0E1	NA	-0.166808	0.0307555	0	0	NA	NA	NA	NA	NA	NA
ENSG00000081923	ATP8B1	NA	-0.628092	0.00123203	0	0	NA	NA	NA	NA	NA	NA
ENSG00000054793	ATP9A	NA	-0.211343	0.00457498	0	0	NA	NA	NA	NA	NA	NA
ENSG00000224470	ATXN1L	NA	-0.247671	0.000145317	0	0	NA	NA	NA	NA	NA	NA
ENSG00000213033	AURKAP1	NA	0.906301	0.0283766	0	0	NA	NA	NA	NA	NA	NA
ENSG00000169857	AVEN	NA	-0.294768	0.00247903	0	0	NA	NA	NA	NA	NA	NA
ENSG00000135407	AVIL	NA	0.36837	0.00280966	0	0	NA	NA	NA	NA	NA	NA
ENSG00000103126	AXIN1	NA	-0.315864	0.00346542	0	0	NA	NA	NA	NA	NA	NA
ENSG00000168646	AXIN2	NA	0.21647	0.046908	0	0	NA	NA	NA	NA	NA	NA
ENSG00000162885	B3GALNT2	NA	0.159981	0.00118675	0	0	NA	NA	NA	NA	NA	NA
ENSG00000162630	B3GALT2	NA	0.62252	0.00360348	0	0	NA	NA	NA	NA	NA	NA
ENSG00000176022	B3GALT6	NA	-0.340055	0.000113729	0	0	NA	NA	NA	NA	NA	NA
ENSG00000149541	B3GAT3	NA	-0.35988	0.0114679	0	0	NA	NA	NA	NA	NA	NA
ENSG00000135454	B4GALNT1	NA	-0.600867	0.00570664	0	0	NA	NA	NA	NA	NA	NA
ENSG00000121578	B4GALT4	NA	-0.17173	0.0213507	0	0	NA	NA	NA	NA	NA	NA
ENSG00000158470	B4GALT5	NA	-0.230682	0.00456623	0	0	NA	NA	NA	NA	NA	NA
ENSG00000118276	B4GALT6	NA	0.278696	0.0189633	0	0	NA	NA	NA	NA	NA	NA
ENSG00000186318	BACE1	NA	-0.247584	0.0062401	0	0	NA	NA	NA	NA	NA	NA
ENSG00000182240	BACE2	NA	-0.268585	0.0146623	0	0	NA	NA	NA	NA	NA	NA
ENSG00000112182	BACH2	NA	-0.276193	0.00371733	0	0	NA	NA	NA	NA	NA	NA
ENSG00000123636	BAZ2B	NA	0.252157	0.00203322	0	0	NA	NA	NA	NA	NA	NA
ENSG00000224152	BAZ2B-AS1	NA	0.353083	0.00968998	0	0	NA	NA	NA	NA	NA	NA
ENSG00000179941	BBS10	NA	0.24231	0.00887935	0	0	NA	NA	NA	NA	NA	NA
ENSG00000132692	BCAN	This gene encodes a member of the lectican family of chondroitin sulfate proteoglycans that is specifically expressed in the central nervous system. This protein is developmentally regulated and may function in the formation of the brain extracellular matrix. This protein is highly expressed in gliomas and may promote the growth and cell motility of brain tumor cells. Alternate splicing results i…	1.21015	0.0127839	1	0	0.2294	1	1.9	0.1	Brevican protein was not detected in the rat heart using western blotting, but are located in the extracellular matrix and the cytoplasm of neurons in two different areas of the hippocampus and plays a role in Alzheimer's disease and dementia.	pmid32559242
ENSG00000185825	BCAP31	NA	-0.186197	0.0146601	0	0	NA	NA	NA	NA	NA	NA
ENSG00000060982	BCAT1	NA	-0.47773	0.0191154	0	0	NA	NA	NA	NA	NA	NA
ENSG00000258057	BCDIN3D-AS1	NA	0.326056	0.0271304	0	0	NA	NA	NA	NA	NA	NA
ENSG00000153094	BCL2L11	NA	0.304073	0.00323114	0	0	NA	NA	NA	NA	NA	NA
ENSG00000116128	BCL9	NA	0.25701	0.000225125	0	0	NA	NA	NA	NA	NA	NA
ENSG00000168398	BDKRB2	NA	-0.795195	0.0233737	0	0	NA	NA	NA	NA	NA	NA
ENSG00000166546	BEAN1	NA	-0.720186	0.00423252	0	0	NA	NA	NA	NA	NA	NA
ENSG00000151917	BEND6	NA	-0.635947	0.000853806	0	0	NA	NA	NA	NA	NA	NA
ENSG00000133134	BEX2	NA	-0.294848	0.0160834	0	0	NA	NA	NA	NA	NA	NA
ENSG00000166681	BEX3	NA	0.192711	0.00745593	0	0	NA	NA	NA	NA	NA	NA
ENSG00000134107	BHLHE40	NA	-0.339258	0.0477497	0	0	NA	NA	NA	NA	NA	NA
ENSG00000015475	BID	NA	-0.564324	2.73e-07	0	0	NA	NA	NA	NA	NA	NA
ENSG00000136717	BIN1	NA	-0.364953	0.0406075	0	0	NA	NA	NA	NA	NA	NA
ENSG00000166780	BMERB1	NA	-0.215192	0.0290814	0	0	NA	NA	NA	NA	NA	NA
ENSG00000168487	BMP1	NA	-0.29212	0.0102199	0	0	NA	NA	NA	NA	NA	NA
ENSG00000125845	BMP2	NA	0.484708	0.00939427	0	0	NA	NA	NA	NA	NA	NA
ENSG00000138756	BMP2K	NA	0.21353	0.00657545	0	0	NA	NA	NA	NA	NA	NA
ENSG00000116985	BMP8B	NA	-0.552241	0.0392187	0	0	NA	NA	NA	NA	NA	NA
ENSG00000164619	BMPER	NA	0.629332	0.0112109	0	0	NA	NA	NA	NA	NA	NA
ENSG00000204177	BMS1P1	NA	0.312521	0.00360748	0	0	NA	NA	NA	NA	NA	NA
ENSG00000038219	BOD1L1	NA	0.134635	0.0149921	0	0	NA	NA	NA	NA	NA	NA
ENSG00000176720	BOK	NA	-0.250295	0.0455731	0	0	NA	NA	NA	NA	NA	NA
ENSG00000235106	BRD3OS	NA	-0.18093	0.0175531	0	0	NA	NA	NA	NA	NA	NA
ENSG00000141867	BRD4	NA	-0.112299	0.0282403	0	0	NA	NA	NA	NA	NA	NA
ENSG00000164713	BRI3	NA	-0.273758	0.0132063	0	0	NA	NA	NA	NA	NA	NA
ENSG00000185658	BRWD1	NA	0.216142	0.0131187	0	0	NA	NA	NA	NA	NA	NA
ENSG00000165288	BRWD3	NA	0.322457	0.00450555	0	0	NA	NA	NA	NA	NA	NA
ENSG00000133639	BTG1	NA	0.119254	0.0245604	0	0	NA	NA	NA	NA	NA	NA
ENSG00000106245	BUD31	NA	-0.209201	0.00342969	0	0	NA	NA	NA	NA	NA	NA
ENSG00000203808	BVES-AS1	NA	0.354448	0.00515616	0	0	NA	NA	NA	NA	NA	NA
ENSG00000112578	BYSL	NA	-0.185603	0.0453356	0	0	NA	NA	NA	NA	NA	NA
ENSG00000171067	C11orf24	NA	-0.290682	0.00322775	0	0	NA	NA	NA	NA	NA	NA
ENSG00000182919	C11orf54	NA	0.164066	0.00681796	0	0	NA	NA	NA	NA	NA	NA
ENSG00000180425	C11orf71	NA	0.283383	0.0110854	0	0	NA	NA	NA	NA	NA	NA
ENSG00000185742	C11orf87	NA	0.911196	0.00963439	0	0	NA	NA	NA	NA	NA	NA
ENSG00000157895	C12orf43	NA	-0.13819	0.0433001	0	0	NA	NA	NA	NA	NA	NA
ENSG00000235162	C12orf75	NA	-0.395458	0.00839196	0	0	NA	NA	NA	NA	NA	NA
ENSG00000167173	C15orf39	NA	-0.198649	0.0433001	0	0	NA	NA	NA	NA	NA	NA
ENSG00000155330	C16orf87	NA	0.27689	0.0024327	0	0	NA	NA	NA	NA	NA	NA
ENSG00000152242	C18orf25	NA	0.184165	0.00433224	0	0	NA	NA	NA	NA	NA	NA
ENSG00000131591	C1orf159	NA	-0.392453	0.00517802	0	0	NA	NA	NA	NA	NA	NA
ENSG00000143443	C1orf56	NA	0.232553	0.0314434	0	0	NA	NA	NA	NA	NA	NA
ENSG00000173918	C1QTNF1	NA	-0.262721	0.0499003	0	0	NA	NA	NA	NA	NA	NA
ENSG00000223953	C1QTNF5	NA	-0.416678	0.0466303	0	0	NA	NA	NA	NA	NA	NA
ENSG00000139178	C1RL	NA	-0.347574	0.0465	0	0	NA	NA	NA	NA	NA	NA
ENSG00000242259	C22orf39	NA	0.15112	0.032354	0	0	NA	NA	NA	NA	NA	NA
ENSG00000157617	C2CD2	NA	-0.224486	0.0327732	0	0	NA	NA	NA	NA	NA	NA
ENSG00000111731	C2CD5	NA	0.30103	0.00176044	0	0	NA	NA	NA	NA	NA	NA
ENSG00000287151	C2orf27A	NA	-0.47015	0.00203261	0	0	NA	NA	NA	NA	NA	NA
ENSG00000178074	C2orf69	NA	0.221254	0.0406075	0	0	NA	NA	NA	NA	NA	NA
ENSG00000187699	C2orf88	NA	0.41112	0.0181308	0	0	NA	NA	NA	NA	NA	NA
ENSG00000114529	C3orf52	NA	0.327523	0.0114679	0	0	NA	NA	NA	NA	NA	NA
ENSG00000082213	C5orf22	NA	0.196238	0.0213507	0	0	NA	NA	NA	NA	NA	NA
ENSG00000241852	C8orf58	NA	-0.321379	0.0142533	0	0	NA	NA	NA	NA	NA	NA
ENSG00000147894	C9orf72	NA	0.194609	0.0288245	0	0	NA	NA	NA	NA	NA	NA
ENSG00000118298	CA14	Carbonic anhydrases (CAs) are a large family of zinc metalloenzymes that catalyze the reversible hydration of carbon dioxide. They participate in a variety of biological processes, including respiration, calcification, acid-base balance, bone resorption, and the formation of aqueous humor, cerebrospinal fluid, saliva, and gastric acid. They show extensive diversity in tissue distribution and in t…	1.09491	0.00679467	1	0	2.521	6.6	38.1	33.3	Repurposed hydroxychloroquine and azithromycine polytherapy in hiPS-CMs as part of a cardiac microphysiological system showed high expression changes in CA14. CA14 facilitates lactic acid transport across the cardiac sarcolemma as well as improves myocardial energetics by facilitating mitochondria CO2 clearance. Drug-related change in CA14 expression was thought to be a mechanism for the muscle t…	pmid33786981 | pmid21179203 | pmid23431149 | pmid26537877
ENSG00000157388	CACNA1D	NA	0.73875	0.000326789	0	0	NA	NA	NA	NA	NA	NA
ENSG00000006283	CACNA1G	NA	0.473141	0.0305239	0	0	NA	NA	NA	NA	NA	NA
ENSG00000196557	CACNA1H	NA	-0.437531	0.0230138	0	0	NA	NA	NA	NA	NA	NA
ENSG00000067191	CACNB1	NA	-0.255501	0.0136095	0	0	NA	NA	NA	NA	NA	NA
ENSG00000182389	CACNB4	NA	0.619746	0.0122275	0	0	NA	NA	NA	NA	NA	NA
ENSG00000162706	CADM3	NA	-0.618728	0.00917202	0	0	NA	NA	NA	NA	NA	NA
ENSG00000163618	CADPS	NA	0.455892	0.000292962	0	0	NA	NA	NA	NA	NA	NA
ENSG00000122786	CALD1	NA	-0.32761	0.000988819	0	0	NA	NA	NA	NA	NA	NA
ENSG00000178033	CALHM5	NA	-0.620055	0.00231727	0	0	NA	NA	NA	NA	NA	NA
ENSG00000128595	CALU	NA	-0.171631	0.00954729	0	0	NA	NA	NA	NA	NA	NA
ENSG00000008118	CAMK1G	This gene encodes a protein similar to calcium/calmodulin dependent protein kinase, however, its exact function is not known.	1.13069	0.000626949	1	0	0.02091	0.3	0	0.4	CAMK1G mRNA levels are associated with anthracycline-induced cardiotoxicity. It is also in the same family as CaMKII, which is most abundant in the heart and has an important role in calcium homeostasis. Levels of CaMKII are strongly increased in heart failure and may inform CAMK1G levels and function. More information is available in review.	pmid31231550 | pmid32760284
ENSG00000070808	CAMK2A	NA	0.312003	0.0199968	0	0	NA	NA	NA	NA	NA	NA
ENSG00000004660	CAMKK1	NA	-0.537418	2.54e-05	0	0	NA	NA	NA	NA	NA	NA
ENSG00000110931	CAMKK2	NA	-0.226017	0.00212553	0	0	NA	NA	NA	NA	NA	NA
ENSG00000131236	CAP1	NA	-0.407182	0.000590101	0	0	NA	NA	NA	NA	NA	NA
ENSG00000042493	CAPG	NA	-0.887708	0.00059858	0	0	NA	NA	NA	NA	NA	NA
ENSG00000092529	CAPN3	NA	0.495727	0.00101179	0	0	NA	NA	NA	NA	NA	NA
ENSG00000131375	CAPN7	NA	0.179085	0.0128388	0	0	NA	NA	NA	NA	NA	NA
ENSG00000126247	CAPNS1	NA	-0.154448	0.0044486	0	0	NA	NA	NA	NA	NA	NA
ENSG00000180881	CAPS2	NA	0.427468	0.00180413	0	0	NA	NA	NA	NA	NA	NA
ENSG00000077549	CAPZB	NA	-0.117073	0.027645	0	0	NA	NA	NA	NA	NA	NA
ENSG00000100065	CARD10	NA	-0.350633	0.0438926	0	0	NA	NA	NA	NA	NA	NA
ENSG00000105483	CARD8	NA	0.257924	0.0275217	0	0	NA	NA	NA	NA	NA	NA
ENSG00000138380	CARF	NA	0.238918	0.00321677	0	0	NA	NA	NA	NA	NA	NA
ENSG00000079691	CARMIL1	NA	0.203564	0.0163937	0	0	NA	NA	NA	NA	NA	NA
ENSG00000156017	CARNMT1	NA	0.194317	0.0223343	0	0	NA	NA	NA	NA	NA	NA
ENSG00000110619	CARS1	NA	-0.668257	1.12e-05	0	0	NA	NA	NA	NA	NA	NA
ENSG00000127995	CASD1	NA	0.292156	0.00240706	0	0	NA	NA	NA	NA	NA	NA
ENSG00000196954	CASP4	NA	-0.548805	0.00252334	0	0	NA	NA	NA	NA	NA	NA
ENSG00000177469	CAVIN1	NA	-0.207166	0.027645	0	0	NA	NA	NA	NA	NA	NA
ENSG00000170955	CAVIN3	NA	-0.492891	0.000906465	0	0	NA	NA	NA	NA	NA	NA
ENSG00000078699	CBFA2T2	NA	0.12571	0.0189572	0	0	NA	NA	NA	NA	NA	NA
ENSG00000159228	CBR1	NA	-0.281823	0.00361912	0	0	NA	NA	NA	NA	NA	NA
ENSG00000145439	CBR4	NA	0.188223	0.0133104	0	0	NA	NA	NA	NA	NA	NA
ENSG00000160200	CBS	NA	-0.572534	0.0147183	0	0	NA	NA	NA	NA	NA	NA
ENSG00000159884	CCDC107	NA	-0.288695	0.0177951	0	0	NA	NA	NA	NA	NA	NA
ENSG00000164221	CCDC112	NA	0.225396	0.0339889	0	0	NA	NA	NA	NA	NA	NA
ENSG00000176714	CCDC121	NA	0.233821	0.0432227	0	0	NA	NA	NA	NA	NA	NA
ENSG00000185298	CCDC137	NA	-0.21248	0.0195774	0	0	NA	NA	NA	NA	NA	NA
ENSG00000163006	CCDC138	NA	0.378857	0.0176368	0	0	NA	NA	NA	NA	NA	NA
ENSG00000163492	CCDC141	NA	0.589387	0.00426087	0	0	NA	NA	NA	NA	NA	NA
ENSG00000135205	CCDC146	NA	0.53489	0.000206066	0	0	NA	NA	NA	NA	NA	NA
ENSG00000203952	CCDC160	NA	0.454476	0.0308911	0	0	NA	NA	NA	NA	NA	NA
ENSG00000177875	CCDC184	NA	-0.559676	0.0145574	0	0	NA	NA	NA	NA	NA	NA
ENSG00000183273	CCDC60	NA	0.552191	0.0250985	0	0	NA	NA	NA	NA	NA	NA
ENSG00000253276	CCDC71L	NA	-0.218585	0.0299756	0	0	NA	NA	NA	NA	NA	NA
ENSG00000205476	CCDC85C	NA	0.269556	0.0342141	0	0	NA	NA	NA	NA	NA	NA
ENSG00000115355	CCDC88A	NA	0.412255	0.00180933	0	0	NA	NA	NA	NA	NA	NA
ENSG00000119242	CCDC92	NA	-0.140135	0.0272249	0	0	NA	NA	NA	NA	NA	NA
ENSG00000125633	CCDC93	NA	0.126364	0.045439	0	0	NA	NA	NA	NA	NA	NA
ENSG00000136280	CCM2	NA	-0.360808	0.000292962	0	0	NA	NA	NA	NA	NA	NA
ENSG00000142871	CCN1	NA	-0.91586	0.000206102	0	0	NA	NA	NA	NA	NA	NA
ENSG00000118523	CCN2	NA	-0.772285	0.00203588	0	0	NA	NA	NA	NA	NA	NA
ENSG00000104415	CCN4	NA	-0.457632	0.0359985	0	0	NA	NA	NA	NA	NA	NA
ENSG00000147082	CCNB3	NA	0.394863	0.0230816	0	0	NA	NA	NA	NA	NA	NA
ENSG00000118816	CCNI	NA	-0.136789	0.0363524	0	0	NA	NA	NA	NA	NA	NA
ENSG00000221978	CCNL2	NA	-0.180664	0.0049724	0	0	NA	NA	NA	NA	NA	NA
ENSG00000262919	CCNQ	NA	-0.244937	0.0211825	0	0	NA	NA	NA	NA	NA	NA
ENSG00000271335	CCNY-AS1	NA	0.416541	0.0196864	0	0	NA	NA	NA	NA	NA	NA
ENSG00000103540	CCP110	NA	0.42033	0.00223777	0	0	NA	NA	NA	NA	NA	NA
ENSG00000184305	CCSER1	NA	0.308862	0.0414811	0	0	NA	NA	NA	NA	NA	NA
ENSG00000150753	CCT5	NA	-0.114784	0.0421717	0	0	NA	NA	NA	NA	NA	NA
ENSG00000177697	CD151	NA	-0.489181	0.000574654	0	0	NA	NA	NA	NA	NA	NA
ENSG00000091972	CD200	NA	-0.378238	0.0311163	0	0	NA	NA	NA	NA	NA	NA
ENSG00000103855	CD276	NA	-0.259432	0.0399126	0	0	NA	NA	NA	NA	NA	NA
ENSG00000026508	CD44	NA	-0.395819	0.0387382	0	0	NA	NA	NA	NA	NA	NA
ENSG00000085063	CD59	NA	-0.23286	0.00304091	0	0	NA	NA	NA	NA	NA	NA
ENSG00000135404	CD63	NA	-0.291774	0.0017285	0	0	NA	NA	NA	NA	NA	NA
ENSG00000110651	CD81	NA	-0.303774	0.00509577	0	0	NA	NA	NA	NA	NA	NA
ENSG00000066294	CD84	NA	0.0424713	0.016452	0	0	NA	NA	NA	NA	NA	NA
ENSG00000010278	CD9	NA	-0.468794	0.0108827	0	0	NA	NA	NA	NA	NA	NA
ENSG00000002586	CD99	NA	-0.179383	0.0123653	0	0	NA	NA	NA	NA	NA	NA
ENSG00000102181	CD99L2	NA	-0.156113	0.0150332	0	0	NA	NA	NA	NA	NA	NA
ENSG00000128283	CDC42EP1	NA	-0.966734	0.000218908	0	0	NA	NA	NA	NA	NA	NA
ENSG00000164649	CDCA7L	NA	0.315312	0.0200886	0	0	NA	NA	NA	NA	NA	NA
ENSG00000040731	CDH10	NA	0.451774	0.0154835	0	0	NA	NA	NA	NA	NA	NA
ENSG00000140937	CDH11	NA	-0.220011	0.0278819	0	0	NA	NA	NA	NA	NA	NA
ENSG00000140945	CDH13	This gene encodes a member of the cadherin superfamily. The encoded protein is localized to the surface of the cell membrane and is anchored by a GPI moiety, rather than by a transmembrane domain. The protein lacks the cytoplasmic domain characteristic of other cadherins, and so is not thought to be a cell-cell adhesion glycoprotein. This protein acts as a negative regulator of axon growth during…	-1.06104	2.69e-05	1	1	12.07	68.6	20.9	10.7	CDH13 mRNA levels were downregulated with melphalan treatment in hiPS-CMs and correlates with cell adhesion. In humans, SNPs in the CDH13 gene are also associated with daunorubicin cardiotoxicity.	pmid33153480 | pmid29713898
ENSG00000124215	CDH26	NA	0.72749	0.0259717	0	0	NA	NA	NA	NA	NA	NA
ENSG00000167797	CDK2AP2	NA	-0.285961	0.0297563	0	0	NA	NA	NA	NA	NA	NA
ENSG00000135446	CDK4	NA	-0.267499	0.0024327	0	0	NA	NA	NA	NA	NA	NA
ENSG00000138769	CDKL2	NA	0.480507	0.0236448	0	0	NA	NA	NA	NA	NA	NA
ENSG00000008086	CDKL5	NA	0.198046	0.0398632	0	0	NA	NA	NA	NA	NA	NA
ENSG00000111276	CDKN1B	NA	0.190899	0.0200451	0	0	NA	NA	NA	NA	NA	NA
ENSG00000140743	CDR2	NA	-0.264449	0.00291654	0	0	NA	NA	NA	NA	NA	NA
ENSG00000109089	CDR2L	NA	-0.440836	0.00372458	0	0	NA	NA	NA	NA	NA	NA
ENSG00000163624	CDS1	NA	0.378237	0.0324554	0	0	NA	NA	NA	NA	NA	NA
ENSG00000153046	CDYL	NA	-0.172035	0.00727969	0	0	NA	NA	NA	NA	NA	NA
ENSG00000186567	CEACAM19	NA	-0.531342	2.57e-05	0	0	NA	NA	NA	NA	NA	NA
ENSG00000153879	CEBPG	NA	-0.411071	0.00247903	0	0	NA	NA	NA	NA	NA	NA
ENSG00000218739	CEBPZOS	NA	0.181112	0.0213141	0	0	NA	NA	NA	NA	NA	NA
ENSG00000149187	CELF1	NA	0.112826	0.0266858	0	0	NA	NA	NA	NA	NA	NA
ENSG00000008300	CELSR3	NA	-0.345063	0.0361157	0	0	NA	NA	NA	NA	NA	NA
ENSG00000125817	CENPB	NA	-0.246515	0.0179517	0	0	NA	NA	NA	NA	NA	NA
ENSG00000145241	CENPC	NA	0.270255	0.0273346	0	0	NA	NA	NA	NA	NA	NA
ENSG00000101639	CEP192	NA	0.313244	0.020998	0	0	NA	NA	NA	NA	NA	NA
ENSG00000198707	CEP290	NA	0.225967	0.0459859	0	0	NA	NA	NA	NA	NA	NA
ENSG00000135837	CEP350	NA	0.225534	0.0238409	0	0	NA	NA	NA	NA	NA	NA
ENSG00000213066	CEP43	NA	0.314038	0.00330047	0	0	NA	NA	NA	NA	NA	NA
ENSG00000164118	CEP44	NA	0.205152	0.0392187	0	0	NA	NA	NA	NA	NA	NA
ENSG00000166037	CEP57	NA	0.23	0.00940355	0	0	NA	NA	NA	NA	NA	NA
ENSG00000011523	CEP68	NA	0.2683	3.36e-05	0	0	NA	NA	NA	NA	NA	NA
ENSG00000173588	CEP83	NA	0.378352	0.000615475	0	0	NA	NA	NA	NA	NA	NA
ENSG00000182504	CEP97	NA	0.337682	0.0110854	0	0	NA	NA	NA	NA	NA	NA
ENSG00000167123	CERCAM	NA	-0.267065	0.0304531	0	0	NA	NA	NA	NA	NA	NA
ENSG00000143418	CERS2	NA	-0.33233	3e-05	0	0	NA	NA	NA	NA	NA	NA
ENSG00000090661	CERS4	NA	-0.26435	0.0153843	0	0	NA	NA	NA	NA	NA	NA
ENSG00000163075	CFAP221	NA	0.343611	0.0493288	0	0	NA	NA	NA	NA	NA	NA
ENSG00000172757	CFL1	NA	-0.210899	0.00471685	0	0	NA	NA	NA	NA	NA	NA
ENSG00000003402	CFLAR	NA	0.13163	0.0368353	0	0	NA	NA	NA	NA	NA	NA
ENSG00000001626	CFTR	This gene encodes a member of the ATP-binding cassette (ABC) transporter superfamily. The encoded protein functions as a chloride channel, making it unique among members of this protein family, and controls ion and water secretion and absorption in epithelial tissues. Channel activation is mediated by cycles of regulatory domain phosphorylation, ATP-binding by the nucleotide-binding domains, and …	1.0703	0.011962	1	0	0.03724	0.6	1.4	1.1	Acute inhibition of CFTR in cardiomyocytes transiently inhibited contraction rate, though mice with CFTR KO displayed normal contraction rates. This was explained by compensatory CaMKII and CaCC mechanisms regulating contraction rate in the absence of CFTR.	pmid20442264
ENSG00000128965	CHAC1	This gene encodes a member of the gamma-glutamylcyclotransferase family of proteins. The encoded protein has been shown to promote neuronal differentiation by deglycination of the Notch receptor, which prevents receptor maturation and inhibits Notch signaling. This protein may also play a role in the unfolded protein response, and in regulation of glutathione levels and oxidative balance in the c…	-1.07629	0.00149093	1	0	0.705	0.8	3.3	2	CHAC1 mRNA levels are associated with anthracycline-induced cardiotoxicity. In a study of MITOL/MARCH5, an E3 ubiquitin ligase which was found to induce loss of mitochondria-localised GPX4 (which in turn is associated with ferroptosis) in cardiomyocytes, CHAC1 knockdown restored ROS markers (GSH/GSSG ratio) in ventricular cardiomyocytes injured by doxorubicin treatment.	pmid31231550 | pmid34390730
ENSG00000106153	CHCHD2	NA	-0.444883	0.0385837	0	0	NA	NA	NA	NA	NA	NA
ENSG00000131778	CHD1L	NA	-0.155488	0.0441392	0	0	NA	NA	NA	NA	NA	NA
ENSG00000171316	CHD7	NA	0.184241	0.0122238	0	0	NA	NA	NA	NA	NA	NA
ENSG00000204116	CHIC1	NA	0.217991	0.0351114	0	0	NA	NA	NA	NA	NA	NA
ENSG00000115561	CHMP3	NA	-0.11798	0.00788349	0	0	NA	NA	NA	NA	NA	NA
ENSG00000128656	CHN1	NA	0.204445	0.010975	0	0	NA	NA	NA	NA	NA	NA
ENSG00000033100	CHPF2	NA	-0.284732	0.012623	0	0	NA	NA	NA	NA	NA	NA
ENSG00000168539	CHRM1	NA	0.100962	0.0373993	0	0	NA	NA	NA	NA	NA	NA
ENSG00000133019	CHRM3	NA	-0.454687	0.0100025	0	0	NA	NA	NA	NA	NA	NA
ENSG00000233355	CHRM3-AS2	NA	0.472574	0.029273	0	0	NA	NA	NA	NA	NA	NA
ENSG00000080644	CHRNA3	NA	-0.760318	0.00504014	0	0	NA	NA	NA	NA	NA	NA
ENSG00000171310	CHST11	NA	-0.189776	0.0174145	0	0	NA	NA	NA	NA	NA	NA
ENSG00000182022	CHST15	NA	-0.768703	0.00134514	0	0	NA	NA	NA	NA	NA	NA
ENSG00000198108	CHSY3	NA	-0.256464	0.0193282	0	0	NA	NA	NA	NA	NA	NA
ENSG00000138615	CILP	NA	0.717426	0.00203261	0	0	NA	NA	NA	NA	NA	NA
ENSG00000198894	CIPC	NA	0.201251	0.00103284	0	0	NA	NA	NA	NA	NA	NA
ENSG00000122873	CISD1	NA	0.187027	0.0269215	0	0	NA	NA	NA	NA	NA	NA
ENSG00000136026	CKAP4	NA	-0.24655	0.000390194	0	0	NA	NA	NA	NA	NA	NA
ENSG00000175216	CKAP5	NA	0.267081	0.00944802	0	0	NA	NA	NA	NA	NA	NA
ENSG00000163539	CLASP2	NA	0.256656	0.00292388	0	0	NA	NA	NA	NA	NA	NA
ENSG00000175505	CLCF1	NA	-0.534959	0.0232269	0	0	NA	NA	NA	NA	NA	NA
ENSG00000073464	CLCN4	NA	0.290397	0.00115966	0	0	NA	NA	NA	NA	NA	NA
ENSG00000163347	CLDN1	NA	-0.437809	0.0392187	0	0	NA	NA	NA	NA	NA	NA
ENSG00000106404	CLDN15	NA	-0.449351	0.0105996	0	0	NA	NA	NA	NA	NA	NA
ENSG00000213937	CLDN9	NA	-0.715241	0.0296321	0	0	NA	NA	NA	NA	NA	NA
ENSG00000069493	CLEC2D	NA	0.258108	0.0300843	0	0	NA	NA	NA	NA	NA	NA
ENSG00000162994	CLHC1	NA	0.226721	0.0346893	0	0	NA	NA	NA	NA	NA	NA
ENSG00000213719	CLIC1	NA	-0.492092	0.000214863	0	0	NA	NA	NA	NA	NA	NA
ENSG00000106665	CLIP2	NA	-0.550833	0.00266196	0	0	NA	NA	NA	NA	NA	NA
ENSG00000188603	CLN3	NA	-0.248733	0.0228291	0	0	NA	NA	NA	NA	NA	NA
ENSG00000134852	CLOCK	NA	0.246206	0.0125778	0	0	NA	NA	NA	NA	NA	NA
ENSG00000049656	CLPTM1L	NA	-0.219076	2.66e-05	0	0	NA	NA	NA	NA	NA	NA
ENSG00000171603	CLSTN1	NA	-0.133247	0.0199056	0	0	NA	NA	NA	NA	NA	NA
ENSG00000122705	CLTA	NA	-0.200246	0.0174685	0	0	NA	NA	NA	NA	NA	NA
ENSG00000103351	CLUAP1	NA	0.197735	0.0233313	0	0	NA	NA	NA	NA	NA	NA
ENSG00000164237	CMBL	NA	0.455502	0.00548278	0	0	NA	NA	NA	NA	NA	NA
ENSG00000153815	CMIP	NA	-0.133803	0.0436258	0	0	NA	NA	NA	NA	NA	NA
ENSG00000183671	CMKLR2	NA	-0.328532	0.0399091	0	0	NA	NA	NA	NA	NA	NA
ENSG00000140931	CMTM3	NA	-0.354253	0.0211174	0	0	NA	NA	NA	NA	NA	NA
ENSG00000153551	CMTM7	NA	-0.281833	0.0323905	0	0	NA	NA	NA	NA	NA	NA
ENSG00000133313	CNDP2	NA	-0.134429	0.0142526	0	0	NA	NA	NA	NA	NA	NA
ENSG00000100528	CNIH1	NA	-0.159681	0.0108393	0	0	NA	NA	NA	NA	NA	NA
ENSG00000143786	CNIH3	NA	-0.369538	0.0322225	0	0	NA	NA	NA	NA	NA	NA
ENSG00000143771	CNIH4	NA	-0.188282	0.00672609	0	0	NA	NA	NA	NA	NA	NA
ENSG00000117519	CNN3	NA	-0.206068	0.0303564	0	0	NA	NA	NA	NA	NA	NA
ENSG00000138767	CNOT6L	NA	0.154234	0.0418518	0	0	NA	NA	NA	NA	NA	NA
ENSG00000144580	CNOT9	NA	-0.136862	0.0185475	0	0	NA	NA	NA	NA	NA	NA
ENSG00000257727	CNPY2	NA	-0.150393	0.0203076	0	0	NA	NA	NA	NA	NA	NA
ENSG00000162852	CNST	NA	0.166971	0.0304235	0	0	NA	NA	NA	NA	NA	NA
ENSG00000044459	CNTLN	NA	0.270435	0.0270894	0	0	NA	NA	NA	NA	NA	NA
ENSG00000108797	CNTNAP1	NA	-0.355093	0.0115288	0	0	NA	NA	NA	NA	NA	NA
ENSG00000154529	CNTNAP3B	NA	0.227593	0.0393157	0	0	NA	NA	NA	NA	NA	NA
ENSG00000162377	COA7	NA	-0.132355	0.0347156	0	0	NA	NA	NA	NA	NA	NA
ENSG00000068120	COASY	NA	-0.177007	0.0454069	0	0	NA	NA	NA	NA	NA	NA
ENSG00000082438	COBLL1	NA	0.36112	0.0139482	0	0	NA	NA	NA	NA	NA	NA
ENSG00000111799	COL12A1	NA	-0.753283	0.00502297	0	0	NA	NA	NA	NA	NA	NA
ENSG00000204291	COL15A1	NA	-0.568232	0.0078087	0	0	NA	NA	NA	NA	NA	NA
ENSG00000082293	COL19A1	NA	0.978524	1.8e-05	0	0	NA	NA	NA	NA	NA	NA
ENSG00000187498	COL4A1	NA	-0.237976	0.0130156	0	0	NA	NA	NA	NA	NA	NA
ENSG00000188153	COL4A5	NA	0.25871	0.00839196	0	0	NA	NA	NA	NA	NA	NA
ENSG00000197565	COL4A6	NA	0.381696	0.00108856	0	0	NA	NA	NA	NA	NA	NA
ENSG00000130635	COL5A1	NA	-0.404042	0.0110105	0	0	NA	NA	NA	NA	NA	NA
ENSG00000130309	COLGALT1	NA	-0.380501	0.00385085	0	0	NA	NA	NA	NA	NA	NA
ENSG00000148444	COMMD3	NA	0.141336	0.021653	0	0	NA	NA	NA	NA	NA	NA
ENSG00000093010	COMT	NA	-0.617941	0.00314662	0	0	NA	NA	NA	NA	NA	NA
ENSG00000248932	COPB2-DT	NA	0.199514	0.0285379	0	0	NA	NA	NA	NA	NA	NA
ENSG00000181789	COPG1	NA	-0.116693	0.0314434	0	0	NA	NA	NA	NA	NA	NA
ENSG00000119723	COQ6	NA	0.198078	0.00192407	0	0	NA	NA	NA	NA	NA	NA
ENSG00000163050	COQ8A	NA	0.246079	0.0477717	0	0	NA	NA	NA	NA	NA	NA
ENSG00000088682	COQ9	NA	0.151792	0.00361912	0	0	NA	NA	NA	NA	NA	NA
ENSG00000145244	CORIN	NA	0.367009	0.0391183	0	0	NA	NA	NA	NA	NA	NA
ENSG00000103187	COTL1	NA	-0.436637	0.00712782	0	0	NA	NA	NA	NA	NA	NA
ENSG00000161281	COX7A1	NA	-0.693968	0.0299756	0	0	NA	NA	NA	NA	NA	NA
ENSG00000128510	CPA4	This gene is a member of the carboxypeptidase A/B subfamily, and it is located in a cluster with three other family members on chromosome 7. Carboxypeptidases are zinc-containing exopeptidases that catalyze the release of carboxy-terminal amino acids, and are synthesized as zymogens that are activated by proteolytic cleavage. This gene could be involved in the histone hyperacetylation pathway. It…	-1.12322	0.003858	1	1	0.02053	0.1	0	0.2	CPA4 mRNA and protein levels were increased on isoproterenol treatment in the hearts of human and mice with cardiac hypertrophy, and is thought to initiate the PI3K-AKT-mTOR pathway. CPA4 expression levels are also upregulated with anthracycline-induced toxicity.	pmid32347291 | pmid31231550
ENSG00000137449	CPEB2	NA	0.212846	0.0104956	0	0	NA	NA	NA	NA	NA	NA
ENSG00000107864	CPEB3	NA	0.478696	3.36e-05	0	0	NA	NA	NA	NA	NA	NA
ENSG00000196353	CPNE4	NA	0.576639	0.0157342	0	0	NA	NA	NA	NA	NA	NA
ENSG00000178773	CPNE7	NA	-0.0952215	0.045135	0	0	NA	NA	NA	NA	NA	NA
ENSG00000104324	CPQ	NA	-0.336427	0.0044486	0	0	NA	NA	NA	NA	NA	NA
ENSG00000111605	CPSF6	NA	0.158524	0.00260541	0	0	NA	NA	NA	NA	NA	NA
ENSG00000106066	CPVL	NA	-0.127254	0.0350676	0	0	NA	NA	NA	NA	NA	NA
ENSG00000118260	CREB1	NA	0.143654	0.0399126	0	0	NA	NA	NA	NA	NA	NA
ENSG00000107175	CREB3	NA	-0.274911	0.000206802	0	0	NA	NA	NA	NA	NA	NA
ENSG00000157613	CREB3L1	NA	-0.331989	0.0428169	0	0	NA	NA	NA	NA	NA	NA
ENSG00000182158	CREB3L2	NA	0.166179	0.0481492	0	0	NA	NA	NA	NA	NA	NA
ENSG00000101343	CRNKL1	NA	0.195876	0.00156936	0	0	NA	NA	NA	NA	NA	NA
ENSG00000005469	CROT	NA	0.247796	0.00917202	0	0	NA	NA	NA	NA	NA	NA
ENSG00000214960	CRPPA	NA	0.281925	0.0224595	0	0	NA	NA	NA	NA	NA	NA
ENSG00000121671	CRY2	NA	0.270203	0.00532948	0	0	NA	NA	NA	NA	NA	NA
ENSG00000080200	CRYBG3	NA	0.414889	0.00886885	0	0	NA	NA	NA	NA	NA	NA
ENSG00000147408	CSGALNACT1	NA	0.401968	0.0143033	0	0	NA	NA	NA	NA	NA	NA
ENSG00000183117	CSMD1	NA	0.477351	0.00470374	0	0	NA	NA	NA	NA	NA	NA
ENSG00000133275	CSNK1G2	NA	-0.189104	0.0489413	0	0	NA	NA	NA	NA	NA	NA
ENSG00000070770	CSNK2A2	NA	-0.108597	0.0489051	0	0	NA	NA	NA	NA	NA	NA
ENSG00000259295	CSPG4P12	NA	0.350386	0.0155907	0	0	NA	NA	NA	NA	NA	NA
ENSG00000178662	CSRNP3	NA	0.544531	0.00186255	0	0	NA	NA	NA	NA	NA	NA
ENSG00000159176	CSRP1	NA	-0.485244	0.000481137	0	0	NA	NA	NA	NA	NA	NA
ENSG00000280330	CTBP2P10	NA	-0.81065	0.0216921	0	0	NA	NA	NA	NA	NA	NA
ENSG00000175215	CTDSP2	NA	-0.150406	0.0442107	0	0	NA	NA	NA	NA	NA	NA
ENSG00000137770	CTDSPL2	NA	0.192825	0.0491223	0	0	NA	NA	NA	NA	NA	NA
ENSG00000116761	CTH	NA	-0.389887	0.0402491	0	0	NA	NA	NA	NA	NA	NA
ENSG00000134030	CTIF	NA	-0.232254	0.0268198	0	0	NA	NA	NA	NA	NA	NA
ENSG00000119326	CTNNAL1	NA	0.341529	0.000145317	0	0	NA	NA	NA	NA	NA	NA
ENSG00000168036	CTNNB1	NA	0.155581	0.00328413	0	0	NA	NA	NA	NA	NA	NA
ENSG00000064601	CTSA	NA	-0.170916	0.0230138	0	0	NA	NA	NA	NA	NA	NA
ENSG00000164733	CTSB	NA	-0.280068	0.0216576	0	0	NA	NA	NA	NA	NA	NA
ENSG00000109861	CTSC	NA	-0.232069	0.035009	0	0	NA	NA	NA	NA	NA	NA
ENSG00000117984	CTSD	NA	-0.335927	0.0201691	0	0	NA	NA	NA	NA	NA	NA
ENSG00000135047	CTSL	NA	-0.260147	0.0170547	0	0	NA	NA	NA	NA	NA	NA
ENSG00000136943	CTSV	NA	0.575146	0.0132434	0	0	NA	NA	NA	NA	NA	NA
ENSG00000077063	CTTNBP2	NA	0.336132	0.0063932	0	0	NA	NA	NA	NA	NA	NA
ENSG00000139842	CUL4A	NA	0.192638	0.00487791	0	0	NA	NA	NA	NA	NA	NA
ENSG00000166266	CUL5	NA	0.170554	0.0306552	0	0	NA	NA	NA	NA	NA	NA
ENSG00000226752	CUTALP	NA	0.197133	0.00892659	0	0	NA	NA	NA	NA	NA	NA
ENSG00000163510	CWC22	NA	0.159079	0.0433739	0	0	NA	NA	NA	NA	NA	NA
ENSG00000006210	CX3CL1	NA	-0.681193	0.00383902	0	0	NA	NA	NA	NA	NA	NA
ENSG00000154639	CXADR	NA	0.18201	0.0334128	0	0	NA	NA	NA	NA	NA	NA
ENSG00000107562	CXCL12	NA	-0.331917	0.000340528	0	0	NA	NA	NA	NA	NA	NA
ENSG00000081041	CXCL2	NA	-0.878511	0.00777031	0	0	NA	NA	NA	NA	NA	NA
ENSG00000169429	CXCL8	The protein encoded by this gene is a member of the CXC chemokine family and is a major mediator of the inflammatory response. The encoded protein is commonly referred to as interleukin-8 (IL-8). IL-8 is secreted by mononuclear macrophages, neutrophils, eosinophils, T lymphocytes, epithelial cells, and fibroblasts. It functions as a chemotactic factor by guiding the neutrophils to the site of inf…	-1.24518	0.00550376	1	1	0.0501	20.7	28.9	9.5	CXCL8 encodes IL-8, which plays a role in angiogenesis and is induced by stimuli including shear stress, ischemia, hypoxia, and other factors which activate the NF-kB pathway. IL-8 is localised mainly in cardiomyocytes and is related to a worse clinical prognosis in patients with heart failure. High levels of IL-8 are associated with less improvement in left ventricular function during the first …	pmid7964163 | pmid10974226 | pmid21487907 | pmid25390695 | pmid31789611
ENSG00000168772	CXXC4	NA	0.72724	6.22e-06	0	0	NA	NA	NA	NA	NA	NA
ENSG00000174151	CYB561D1	NA	-0.202563	0.0298322	0	0	NA	NA	NA	NA	NA	NA
ENSG00000159348	CYB5R1	NA	-0.241089	0.00355361	0	0	NA	NA	NA	NA	NA	NA
ENSG00000273749	CYFIP1	NA	-0.271481	0.00712782	0	0	NA	NA	NA	NA	NA	NA
ENSG00000055163	CYFIP2	NA	0.34995	0.000487379	0	0	NA	NA	NA	NA	NA	NA
ENSG00000146233	CYP39A1	NA	0.563949	0.00385085	0	0	NA	NA	NA	NA	NA	NA
ENSG00000186204	CYP4F12	This gene encodes a member of the cytochrome P450 superfamily of enzymes. The cytochrome P450 proteins are monooxygenases which catalyze many reactions involved in drug metabolism and synthesis of cholesterol, steroids and other lipids. This protein likely localizes to the endoplasmic reticulum. When expressed in yeast the enzyme is capable of oxdizing arachidonic acid. It can also catalyze the e…	1.12678	0.0098531	1	0	1.598	18.9	0.9	0.9	CYP4F12 metabolises xenobiotics such as terfenadine and is somewhat expressed in heart tissue.	pmid24021950 | pmid31480463
ENSG00000226562	CYP4F26P	NA	0.957124	4.91e-05	0	0	NA	NA	NA	NA	NA	NA
ENSG00000172817	CYP7B1	NA	0.412569	0.000284804	0	0	NA	NA	NA	NA	NA	NA
ENSG00000100592	DAAM1	NA	0.262969	0.00555262	0	0	NA	NA	NA	NA	NA	NA
ENSG00000153071	DAB2	NA	-0.289229	0.0256423	0	0	NA	NA	NA	NA	NA	NA
ENSG00000276644	DACH1	NA	0.434865	0.0413754	0	0	NA	NA	NA	NA	NA	NA
ENSG00000129562	DAD1	NA	-0.189549	0.00381297	0	0	NA	NA	NA	NA	NA	NA
ENSG00000112977	DAP	NA	-0.180421	0.0150332	0	0	NA	NA	NA	NA	NA	NA
ENSG00000167657	DAPK3	NA	-0.24243	0.040225	0	0	NA	NA	NA	NA	NA	NA
ENSG00000204209	DAXX	NA	-0.229853	0.00164915	0	0	NA	NA	NA	NA	NA	NA
ENSG00000113758	DBN1	NA	-0.199559	0.032824	0	0	NA	NA	NA	NA	NA	NA
ENSG00000244274	DBNDD2	NA	-0.1562	0.0444517	0	0	NA	NA	NA	NA	NA	NA
ENSG00000137992	DBT	NA	0.221086	0.00354657	0	0	NA	NA	NA	NA	NA	NA
ENSG00000163257	DCAF16	NA	0.177325	0.0412789	0	0	NA	NA	NA	NA	NA	NA
ENSG00000136485	DCAF7	NA	0.10431	0.0429747	0	0	NA	NA	NA	NA	NA	NA
ENSG00000133083	DCLK1	NA	-0.560974	0.00342474	0	0	NA	NA	NA	NA	NA	NA
ENSG00000129187	DCTD	NA	-0.215707	0.00223777	0	0	NA	NA	NA	NA	NA	NA
ENSG00000130311	DDA1	NA	-0.144374	0.0360668	0	0	NA	NA	NA	NA	NA	NA
ENSG00000153904	DDAH1	NA	-0.499266	0.0128388	0	0	NA	NA	NA	NA	NA	NA
ENSG00000085788	DDHD2	NA	0.168487	0.0167619	0	0	NA	NA	NA	NA	NA	NA
ENSG00000197312	DDI2	NA	0.166226	0.014451	0	0	NA	NA	NA	NA	NA	NA
ENSG00000175197	DDIT3	NA	-0.382525	0.017474	0	0	NA	NA	NA	NA	NA	NA
ENSG00000181418	DDN	NA	0.477758	0.0301012	0	0	NA	NA	NA	NA	NA	NA
ENSG00000244038	DDOST	NA	-0.118101	0.0231245	0	0	NA	NA	NA	NA	NA	NA
ENSG00000089737	DDX24	NA	0.147196	0.0355797	0	0	NA	NA	NA	NA	NA	NA
ENSG00000107625	DDX50	NA	0.155995	0.0128415	0	0	NA	NA	NA	NA	NA	NA
ENSG00000104325	DECR1	NA	0.221557	0.0261587	0	0	NA	NA	NA	NA	NA	NA
ENSG00000143753	DEGS1	NA	-0.155632	0.0310068	0	0	NA	NA	NA	NA	NA	NA
ENSG00000213047	DENND1B	NA	0.247547	0.0256849	0	0	NA	NA	NA	NA	NA	NA
ENSG00000137145	DENND4C	NA	0.165702	0.0392995	0	0	NA	NA	NA	NA	NA	NA
ENSG00000205593	DENND6B	NA	-0.327496	0.0299783	0	0	NA	NA	NA	NA	NA	NA
ENSG00000100150	DEPDC5	NA	0.201849	0.014244	0	0	NA	NA	NA	NA	NA	NA
ENSG00000165507	DEPP1	NA	-0.676874	3.51e-05	0	0	NA	NA	NA	NA	NA	NA
ENSG00000136986	DERL1	NA	-0.166614	0.000901709	0	0	NA	NA	NA	NA	NA	NA
ENSG00000136267	DGKB	NA	0.327423	0.026539	0	0	NA	NA	NA	NA	NA	NA
ENSG00000153933	DGKE	NA	0.288268	0.000795522	0	0	NA	NA	NA	NA	NA	NA
ENSG00000274588	DGKK	The protein encoded by this gene is an enzyme that phosphorylates diacylglycerol, converting it to phosphatidic acid. The encoded protein is a membrane protein and is inhibited by hydrogen peroxide. Variations in this gene have been associated with hypospadias.	1.50423	2.56e-05	1	1	0	0	0	0	In transgenic mice with cardiac-specific overexpression of DGKK, left ventricular function was normal. While continuous administration of subpressor doses of angiotensin II and phenylephrine caused PKC translocation, gene induction of atrial natriuretic factor, and subsequent cardiac hypertrophy in WT mice, neither PKC translocation nor upregulation of atrial natriuretic factor was observed in tr…	pmid16380548
ENSG00000145214	DGKQ	NA	-0.355549	0.0206131	0	0	NA	NA	NA	NA	NA	NA
ENSG00000116133	DHCR24	NA	-0.324616	0.0338656	0	0	NA	NA	NA	NA	NA	NA
ENSG00000278535	DHRS11	NA	0.225764	0.0469953	0	0	NA	NA	NA	NA	NA	NA
ENSG00000109016	DHRS7B	NA	-0.210295	0.0344883	0	0	NA	NA	NA	NA	NA	NA
ENSG00000073737	DHRS9	NA	-0.391904	0.0044486	0	0	NA	NA	NA	NA	NA	NA
ENSG00000100697	DICER1	NA	0.240632	0.0167619	0	0	NA	NA	NA	NA	NA	NA
ENSG00000160305	DIP2A	NA	0.124371	0.0334021	0	0	NA	NA	NA	NA	NA	NA
ENSG00000165023	DIRAS2	NA	-0.485978	0.0213507	0	0	NA	NA	NA	NA	NA	NA
ENSG00000050165	DKK3	NA	0.262808	0.0126666	0	0	NA	NA	NA	NA	NA	NA
ENSG00000176124	DLEU1	NA	0.286709	0.0121728	0	0	NA	NA	NA	NA	NA	NA
ENSG00000116652	DLEU2L	NA	0.734191	0.0040974	0	0	NA	NA	NA	NA	NA	NA
ENSG00000150672	DLG2	NA	0.526295	0.000141341	0	0	NA	NA	NA	NA	NA	NA
ENSG00000080845	DLGAP4	NA	-0.328735	0.0017598	0	0	NA	NA	NA	NA	NA	NA
ENSG00000137038	DMAC1	NA	0.154229	0.00962693	0	0	NA	NA	NA	NA	NA	NA
ENSG00000243667	DNAAF10	NA	0.149918	0.0306362	0	0	NA	NA	NA	NA	NA	NA
ENSG00000115423	DNAH6	NA	0.824072	0.00781749	0	0	NA	NA	NA	NA	NA	NA
ENSG00000162643	DNAI3	Enables Arp2/3 complex binding activity. Involved in negative regulation of Arp2/3 complex-mediated actin nucleation and negative regulation of cell migration.	1.0752	0.000326789	1	1	0.07891	0	3.6	0.2	DNAI3 levels are associated with anthracycline-induced cardiotoxicity. Increased levels of DNAI3 inhibits Arp2/3-dependent actin polymerisation with potential impacts on cardiac function.	pmid31231550 | pmid32128961
ENSG00000132002	DNAJB1	NA	-0.158059	0.00877073	0	0	NA	NA	NA	NA	NA	NA
ENSG00000090520	DNAJB11	NA	-0.216175	0.000152236	0	0	NA	NA	NA	NA	NA	NA
ENSG00000148719	DNAJB12	NA	-0.164393	0.00657441	0	0	NA	NA	NA	NA	NA	NA
ENSG00000162616	DNAJB4	NA	0.210674	0.0489221	0	0	NA	NA	NA	NA	NA	NA
ENSG00000136770	DNAJC1	NA	-0.249439	0.00165682	0	0	NA	NA	NA	NA	NA	NA
ENSG00000205981	DNAJC19	NA	0.158261	0.042097	0	0	NA	NA	NA	NA	NA	NA
ENSG00000247400	DNAJC3-DT	NA	0.3629	0.0093265	0	0	NA	NA	NA	NA	NA	NA
ENSG00000116675	DNAJC6	NA	0.331429	0.00092556	0	0	NA	NA	NA	NA	NA	NA
ENSG00000105612	DNASE2	NA	-0.517056	1.61e-05	0	0	NA	NA	NA	NA	NA	NA
ENSG00000119772	DNMT3A	NA	0.122684	0.0183063	0	0	NA	NA	NA	NA	NA	NA
ENSG00000130158	DOCK6	NA	-0.280217	0.0460113	0	0	NA	NA	NA	NA	NA	NA
ENSG00000088387	DOCK9	NA	0.360478	0.00319392	0	0	NA	NA	NA	NA	NA	NA
ENSG00000115325	DOK1	NA	-0.474748	0.00213936	0	0	NA	NA	NA	NA	NA	NA
ENSG00000146094	DOK3	NA	-0.397518	0.0114408	0	0	NA	NA	NA	NA	NA	NA
ENSG00000083097	DOP1A	NA	0.210787	0.00469488	0	0	NA	NA	NA	NA	NA	NA
ENSG00000172269	DPAGT1	NA	-0.22887	0.0153202	0	0	NA	NA	NA	NA	NA	NA
ENSG00000205683	DPF3	NA	0.281602	0.0331172	0	0	NA	NA	NA	NA	NA	NA
ENSG00000136908	DPM2	NA	-0.287403	0.000988003	0	0	NA	NA	NA	NA	NA	NA
ENSG00000177990	DPY19L2	NA	0.480223	0.00177299	0	0	NA	NA	NA	NA	NA	NA
ENSG00000189212	DPY19L2P1	NA	0.574506	0.00349305	0	0	NA	NA	NA	NA	NA	NA
ENSG00000170629	DPY19L2P2	NA	0.462091	0.0063932	0	0	NA	NA	NA	NA	NA	NA
ENSG00000235436	DPY19L2P4	DPY19L2P4 (DPY19L2 Pseudogene 4) is a Pseudogene.	1.30808	0.00182066	1	0	1.383	NA	NA	NA	NA	NA
ENSG00000092964	DPYSL2	NA	-0.370439	0.0146674	0	0	NA	NA	NA	NA	NA	NA
ENSG00000113657	DPYSL3	NA	-0.494272	0.000145317	0	0	NA	NA	NA	NA	NA	NA
ENSG00000184845	DRD1	NA	0.518916	0.00680666	0	0	NA	NA	NA	NA	NA	NA
ENSG00000134755	DSC2	NA	0.270711	0.00511774	0	0	NA	NA	NA	NA	NA	NA
ENSG00000096696	DSP	NA	0.153882	0.0447917	0	0	NA	NA	NA	NA	NA	NA
ENSG00000125821	DTD1	NA	-0.367006	0.000533934	0	0	NA	NA	NA	NA	NA	NA
ENSG00000104047	DTWD1	NA	0.225174	0.0190377	0	0	NA	NA	NA	NA	NA	NA
ENSG00000169570	DTWD2	NA	0.241446	0.0172577	0	0	NA	NA	NA	NA	NA	NA
ENSG00000120129	DUSP1	NA	-0.469093	0.0067941	0	0	NA	NA	NA	NA	NA	NA
ENSG00000162999	DUSP19	NA	0.302658	0.019685	0	0	NA	NA	NA	NA	NA	NA
ENSG00000112679	DUSP22	NA	-0.109349	0.0196194	0	0	NA	NA	NA	NA	NA	NA
ENSG00000158716	DUSP23	NA	-0.37183	0.0138116	0	0	NA	NA	NA	NA	NA	NA
ENSG00000188542	DUSP28	NA	0.273347	0.00433224	0	0	NA	NA	NA	NA	NA	NA
ENSG00000108861	DUSP3	NA	-0.171325	0.00332519	0	0	NA	NA	NA	NA	NA	NA
ENSG00000235316	DUSP8P5	NA	0.358579	0.0270839	0	0	NA	NA	NA	NA	NA	NA
ENSG00000127334	DYRK2	NA	0.242132	0.0121398	0	0	NA	NA	NA	NA	NA	NA
ENSG00000198919	DZIP3	NA	0.328755	0.00398701	0	0	NA	NA	NA	NA	NA	NA
ENSG00000165891	E2F7	NA	-0.311811	0.0402566	0	0	NA	NA	NA	NA	NA	NA
ENSG00000088881	EBF4	NA	-0.289613	0.0383918	0	0	NA	NA	NA	NA	NA	NA
ENSG00000117395	EBNA1BP2	NA	-0.212352	0.00494334	0	0	NA	NA	NA	NA	NA	NA
ENSG00000117298	ECE1	NA	-0.395316	3.33e-05	0	0	NA	NA	NA	NA	NA	NA
ENSG00000088298	EDEM2	NA	-0.281634	0.00453852	0	0	NA	NA	NA	NA	NA	NA
ENSG00000164176	EDIL3	NA	-0.541299	0.00208423	0	0	NA	NA	NA	NA	NA	NA
ENSG00000107938	EDRF1	NA	0.221701	0.00123203	0	0	NA	NA	NA	NA	NA	NA
ENSG00000102189	EEA1	NA	0.194179	0.0392185	0	0	NA	NA	NA	NA	NA	NA
ENSG00000074266	EED	NA	0.178831	0.0236262	0	0	NA	NA	NA	NA	NA	NA
ENSG00000156508	EEF1A1	NA	-0.156415	0.0433479	0	0	NA	NA	NA	NA	NA	NA
ENSG00000123427	EEF1AKMT3	NA	-0.354584	0.0087356	0	0	NA	NA	NA	NA	NA	NA
ENSG00000118894	EEF2KMT	NA	-0.231771	0.0418889	0	0	NA	NA	NA	NA	NA	NA
ENSG00000203965	EFCAB7	NA	0.367939	0.00522175	0	0	NA	NA	NA	NA	NA	NA
ENSG00000115380	EFEMP1	NA	-0.815087	0.000159016	0	0	NA	NA	NA	NA	NA	NA
ENSG00000142634	EFHD2	NA	-0.334994	0.00515616	0	0	NA	NA	NA	NA	NA	NA
ENSG00000099617	EFNA2	NA	-0.343744	0.0308874	0	0	NA	NA	NA	NA	NA	NA
ENSG00000184349	EFNA5	NA	-0.325087	0.0120237	0	0	NA	NA	NA	NA	NA	NA
ENSG00000173442	EHBP1L1	NA	-0.360524	0.0179876	0	0	NA	NA	NA	NA	NA	NA
ENSG00000024422	EHD2	NA	-0.669907	0.00167952	0	0	NA	NA	NA	NA	NA	NA
ENSG00000255302	EID1	NA	0.154895	0.0473886	0	0	NA	NA	NA	NA	NA	NA
ENSG00000176401	EID2B	NA	0.295038	0.0321036	0	0	NA	NA	NA	NA	NA	NA
ENSG00000255150	EID3	NA	-0.772682	0.0107219	0	0	NA	NA	NA	NA	NA	NA
ENSG00000173812	EIF1	NA	-0.208695	0.0257282	0	0	NA	NA	NA	NA	NA	NA
ENSG00000175376	EIF1AD	NA	-0.12535	0.0260717	0	0	NA	NA	NA	NA	NA	NA
ENSG00000172071	EIF2AK3	NA	-0.256626	0.0256414	0	0	NA	NA	NA	NA	NA	NA
ENSG00000125977	EIF2S2	NA	-0.236036	0.00148353	0	0	NA	NA	NA	NA	NA	NA
ENSG00000106263	EIF3B	NA	-0.149396	0.0238419	0	0	NA	NA	NA	NA	NA	NA
ENSG00000161960	EIF4A1	NA	-0.177693	0.0496377	0	0	NA	NA	NA	NA	NA	NA
ENSG00000156976	EIF4A2	NA	0.216093	0.0102024	0	0	NA	NA	NA	NA	NA	NA
ENSG00000187840	EIF4EBP1	NA	-0.417366	0.024034	0	0	NA	NA	NA	NA	NA	NA
ENSG00000132507	EIF5A	NA	-0.278887	5.19e-05	0	0	NA	NA	NA	NA	NA	NA
ENSG00000242372	EIF6	NA	-0.285174	0.00414723	0	0	NA	NA	NA	NA	NA	NA
ENSG00000066044	ELAVL1	NA	0.0804072	0.0434582	0	0	NA	NA	NA	NA	NA	NA
ENSG00000107105	ELAVL2	NA	0.485304	0.0176571	0	0	NA	NA	NA	NA	NA	NA
ENSG00000102034	ELF4	NA	-0.483296	0.0162554	0	0	NA	NA	NA	NA	NA	NA
ENSG00000110675	ELMOD1	NA	-0.284704	0.00487791	0	0	NA	NA	NA	NA	NA	NA
ENSG00000130165	ELOF1	NA	-0.199905	0.0121009	0	0	NA	NA	NA	NA	NA	NA
ENSG00000066322	ELOVL1	NA	-0.32054	0.00360748	0	0	NA	NA	NA	NA	NA	NA
ENSG00000134014	ELP3	NA	0.113139	0.0311163	0	0	NA	NA	NA	NA	NA	NA
ENSG00000109911	ELP4	NA	0.193256	0.0258595	0	0	NA	NA	NA	NA	NA	NA
ENSG00000142227	EMP3	NA	-0.627169	0.000198549	0	0	NA	NA	NA	NA	NA	NA
ENSG00000255135	EMSY-DT	NA	0.434234	0.00110607	0	0	NA	NA	NA	NA	NA	NA
ENSG00000149218	ENDOD1	NA	-0.288172	0.0127827	0	0	NA	NA	NA	NA	NA	NA
ENSG00000074800	ENO1	NA	-0.507889	0.000374684	0	0	NA	NA	NA	NA	NA	NA
ENSG00000111674	ENO2	NA	-0.309098	0.00110936	0	0	NA	NA	NA	NA	NA	NA
ENSG00000112796	ENPP5	NA	0.254385	0.0178411	0	0	NA	NA	NA	NA	NA	NA
ENSG00000176593	ENSG00000176593	NA	0.270253	0.000546578	0	0	NA	NA	NA	NA	NA	NA
ENSG00000177359	ENSG00000177359 (OVOS2)	OVOS2 (Alpha-2-Macroglobulin Like 1 Pseudogene) is a Pseudogene. Gene Ontology (GO) annotations related to this gene include serine-type endopeptidase inhibitor activity.	1.77326	0.00452105	1	1	0.06731	NA	NA	NA	NA	NA
ENSG00000205740	ENSG00000205740	NA	0.297823	0.0317182	0	0	NA	NA	NA	NA	NA	NA
ENSG00000206567	ENSG00000206567	NA	0.337807	0.0142186	0	0	NA	NA	NA	NA	NA	NA
ENSG00000213062	ENSG00000213062	NA	0.40513	0.000934644	0	0	NA	NA	NA	NA	NA	NA
ENSG00000214776	ENSG00000214776	NA	0.620429	0.00854404	0	0	NA	NA	NA	NA	NA	NA
ENSG00000216775	ENSG00000216775	NA	0.334034	0.00847888	0	0	NA	NA	NA	NA	NA	NA
ENSG00000226824	ENSG00000226824	NA	0.272114	0.0432347	0	0	NA	NA	NA	NA	NA	NA
ENSG00000228434	ENSG00000228434	NA	0.259616	0.0149681	0	0	NA	NA	NA	NA	NA	NA
ENSG00000229019	ENSG00000229019	NA	0.630759	0.032752	0	0	NA	NA	NA	NA	NA	NA
ENSG00000234418	ENSG00000234418	NA	0.751011	0.0261077	0	0	NA	NA	NA	NA	NA	NA
ENSG00000236366	ENSG00000236366	NA	-0.59518	0.0233686	0	0	NA	NA	NA	NA	NA	NA
ENSG00000241860	ENSG00000241860	NA	0.271237	0.00939427	0	0	NA	NA	NA	NA	NA	NA
ENSG00000248115	ENSG00000248115.1 (RP11-752D24.2)	ENSG00000248115 (Novel Transcript) is an RNA Gene, and is affiliated with the lncRNA class.	1.21788	0.00140084	1	0	0.04584	NA	NA	NA	NA	NA
ENSG00000250049	ENSG00000250049	NA	0.571913	0.00863834	0	0	NA	NA	NA	NA	NA	NA
ENSG00000250497	ENSG00000250497	NA	0.782633	0.0155393	0	0	NA	NA	NA	NA	NA	NA
ENSG00000250899	ENSG00000250899	NA	-0.706071	2.04e-05	0	0	NA	NA	NA	NA	NA	NA
ENSG00000251095	ENSG00000251095.7 (RP11-115D19.1)	ENSG00000251095 (Novel Transcript) is an RNA Gene, and is affiliated with the lncRNA class.	1.25707	0.00845199	1	0	0	NA	NA	NA	NA	NA
ENSG00000253842	ENSG00000253842	NA	0.768137	0.000326789	0	0	NA	NA	NA	NA	NA	NA
ENSG00000256139	ENSG00000256139	NA	0.400722	0.0448192	0	0	NA	NA	NA	NA	NA	NA
ENSG00000256664	ENSG00000256664	NA	0.537609	0.0289936	0	0	NA	NA	NA	NA	NA	NA
ENSG00000257027	ENSG00000257027	NA	0.372777	0.0250001	0	0	NA	NA	NA	NA	NA	NA
ENSG00000257379	ENSG00000257379	NA	0.64033	0.0356364	0	0	NA	NA	NA	NA	NA	NA
ENSG00000258461	ENSG00000258461	NA	0.397652	0.0216267	0	0	NA	NA	NA	NA	NA	NA
ENSG00000258634	ENSG00000258634	NA	-0.327945	0.0183063	0	0	NA	NA	NA	NA	NA	NA
ENSG00000259370	ENSG00000259370	NA	0.324995	0.0142186	0	0	NA	NA	NA	NA	NA	NA
ENSG00000259744	ENSG00000259744	NA	-0.484395	0.0409607	0	0	NA	NA	NA	NA	NA	NA
ENSG00000260261	ENSG00000260261	NA	0.276283	0.00148488	0	0	NA	NA	NA	NA	NA	NA
ENSG00000260400	ENSG00000260400	NA	0.382589	0.0162218	0	0	NA	NA	NA	NA	NA	NA
ENSG00000261335	ENSG00000261335	NA	0.448709	0.0339044	0	0	NA	NA	NA	NA	NA	NA
ENSG00000261553	ENSG00000261553	NA	0.687819	0.00672609	0	0	NA	NA	NA	NA	NA	NA
ENSG00000262879	ENSG00000262879	NA	0.229732	0.0154795	0	0	NA	NA	NA	NA	NA	NA
ENSG00000263120	ENSG00000263120	NA	0.625545	0.0144541	0	0	NA	NA	NA	NA	NA	NA
ENSG00000263244	ENSG00000263244	NA	-0.00213453	0.0225392	0	0	NA	NA	NA	NA	NA	NA
ENSG00000263276	ENSG00000263276	NA	0.316852	0.0481731	0	0	NA	NA	NA	NA	NA	NA
ENSG00000267002	ENSG00000267002	NA	0.205763	0.0183063	0	0	NA	NA	NA	NA	NA	NA
ENSG00000267199	ENSG00000267199	NA	-0.325539	0.0369556	0	0	NA	NA	NA	NA	NA	NA
ENSG00000267313	ENSG00000267313	NA	0.481064	0.0142707	0	0	NA	NA	NA	NA	NA	NA
ENSG00000267383	ENSG00000267383	NA	0.402262	0.0287811	0	0	NA	NA	NA	NA	NA	NA
ENSG00000268049	ENSG00000268049	NA	-0.349042	0.0098376	0	0	NA	NA	NA	NA	NA	NA
ENSG00000268362	ENSG00000268362	NA	0.360384	0.00150417	0	0	NA	NA	NA	NA	NA	NA
ENSG00000269399	ENSG00000269399	NA	0.610096	0.0412789	0	0	NA	NA	NA	NA	NA	NA
ENSG00000269825	ENSG00000269825	NA	0.402172	0.00809057	0	0	NA	NA	NA	NA	NA	NA
ENSG00000269940	ENSG00000269940	NA	-0.430229	0.000572508	0	0	NA	NA	NA	NA	NA	NA
ENSG00000269951	ENSG00000269951	NA	0.366691	0.0436851	0	0	NA	NA	NA	NA	NA	NA
ENSG00000269981	ENSG00000269981	NA	0.669835	0.0220239	0	0	NA	NA	NA	NA	NA	NA
ENSG00000270504	ENSG00000270504	NA	-0.442415	0.0118819	0	0	NA	NA	NA	NA	NA	NA
ENSG00000270605	ENSG00000270605	NA	0.413368	0.00984765	0	0	NA	NA	NA	NA	NA	NA
ENSG00000272079	ENSG00000272079	NA	-0.32475	0.00776778	0	0	NA	NA	NA	NA	NA	NA
ENSG00000272970	ENSG00000272970	NA	0.527727	0.0184371	0	0	NA	NA	NA	NA	NA	NA
ENSG00000273007	ENSG00000273007	NA	0.750971	0.010199	0	0	NA	NA	NA	NA	NA	NA
ENSG00000273038	ENSG00000273038	NA	-0.428687	0.030451	0	0	NA	NA	NA	NA	NA	NA
ENSG00000273192	ENSG00000273192	NA	-0.450805	0.0314209	0	0	NA	NA	NA	NA	NA	NA
ENSG00000273329	ENSG00000273329	NA	0.20967	0.0435615	0	0	NA	NA	NA	NA	NA	NA
ENSG00000273486	ENSG00000273486	NA	0.444352	0.0119532	0	0	NA	NA	NA	NA	NA	NA
ENSG00000274253	ENSG00000274253	NA	0.55577	0.014863	0	0	NA	NA	NA	NA	NA	NA
ENSG00000274272	ENSG00000274272	NA	-0.0995971	0.0469902	0	0	NA	NA	NA	NA	NA	NA
ENSG00000274422	ENSG00000274422	NA	0.312137	0.0258879	0	0	NA	NA	NA	NA	NA	NA
ENSG00000275481	ENSG00000275481	NA	0.62739	0.0150332	0	0	NA	NA	NA	NA	NA	NA
ENSG00000276724	ENSG00000276724	NA	0.601536	0.00365617	0	0	NA	NA	NA	NA	NA	NA
ENSG00000276851	ENSG00000276851	NA	-0.518179	0.0233614	0	0	NA	NA	NA	NA	NA	NA
ENSG00000276980	ENSG00000276980	NA	0.841558	0.0228741	0	0	NA	NA	NA	NA	NA	NA
ENSG00000277247	ENSG00000277247	NA	-0.421531	0.0199842	0	0	NA	NA	NA	NA	NA	NA
ENSG00000277287	ENSG00000277287	NA	0.509889	0.0433739	0	0	NA	NA	NA	NA	NA	NA
ENSG00000277559	ENSG00000277559	NA	0.493068	0.0316827	0	0	NA	NA	NA	NA	NA	NA
ENSG00000277991	ENSG00000277991.4 (CH507-338C24.1)	ENSG00000277991 (Novel Transcript) is an RNA Gene, and is affiliated with the lncRNA class.	2.73368	0.00575984	1	1	0	NA	NA	NA	NA	NA
ENSG00000278600	ENSG00000278600	NA	0.236911	0.0246206	0	0	NA	NA	NA	NA	NA	NA
ENSG00000278716	ENSG00000278716	NA	0.896822	0.00441304	0	0	NA	NA	NA	NA	NA	NA
ENSG00000278934	ENSG00000278934	NA	0.388754	0.041868	0	0	NA	NA	NA	NA	NA	NA
ENSG00000278991	ENSG00000278991	NA	0.491502	0.0110854	0	0	NA	NA	NA	NA	NA	NA
ENSG00000279059	ENSG00000279059	NA	0.399369	0.00063965	0	0	NA	NA	NA	NA	NA	NA
ENSG00000279108	ENSG00000279108	NA	-0.555898	0.0173445	0	0	NA	NA	NA	NA	NA	NA
ENSG00000279342	ENSG00000279342	NA	0.298042	0.0453303	0	0	NA	NA	NA	NA	NA	NA
ENSG00000279467	ENSG00000279467	NA	0.737354	0.0309389	0	0	NA	NA	NA	NA	NA	NA
ENSG00000279659	ENSG00000279659.1 (RP11-177G23.1)	ENSG00000279659 (TEC) is an Uncategorized gene.	1.07593	3e-05	1	0	0.1674	NA	NA	NA	NA	NA
ENSG00000279821	ENSG00000279821	NA	-0.53681	0.00202849	0	0	NA	NA	NA	NA	NA	NA
ENSG00000280046	ENSG00000280046	NA	0.326465	0.04016	0	0	NA	NA	NA	NA	NA	NA
ENSG00000280138	ENSG00000280138	NA	0.240643	0.0163937	0	0	NA	NA	NA	NA	NA	NA
ENSG00000280143	ENSG00000280143	NA	-0.512349	0.0361947	0	0	NA	NA	NA	NA	NA	NA
ENSG00000280187	ENSG00000280187	NA	0.193446	0.0441133	0	0	NA	NA	NA	NA	NA	NA
ENSG00000280287	ENSG00000280287	NA	0.317892	0.0469816	0	0	NA	NA	NA	NA	NA	NA
ENSG00000283189	ENSG00000283189	NA	0.74473	0.0116138	0	0	NA	NA	NA	NA	NA	NA
ENSG00000283196	ENSG00000283196	NA	-0.406411	0.0310068	0	0	NA	NA	NA	NA	NA	NA
ENSG00000283265	ENSG00000283265.1 (RP11-95M15.3/LOC124901411)	LOC124901411 (Uncharacterized LOC124901411) is an RNA Gene, and is affiliated with the lncRNA class.	-1.61362	0.00046947	1	1	0.04326	NA	NA	NA	NA	NA
ENSG00000283312	ENSG00000283312	NA	0.410384	0.0493087	0	0	NA	NA	NA	NA	NA	NA
ENSG00000283511	ENSG00000283511	NA	-0.0869049	0.0247154	0	0	NA	NA	NA	NA	NA	NA
ENSG00000283563	ENSG00000283563	NA	0.648281	0.024872	0	0	NA	NA	NA	NA	NA	NA
ENSG00000284052	ENSG00000284052	NA	0.346816	0.00867181	0	0	NA	NA	NA	NA	NA	NA
ENSG00000284337	ENSG00000284337	NA	0.423911	0.0435746	0	0	NA	NA	NA	NA	NA	NA
ENSG00000284879	ENSG00000284879	NA	-0.395034	0.0212146	0	0	NA	NA	NA	NA	NA	NA
ENSG00000285517	ENSG00000285517	NA	-0.527203	0.0323488	0	0	NA	NA	NA	NA	NA	NA
ENSG00000285669	ENSG00000285669	NA	0.480041	0.00294864	0	0	NA	NA	NA	NA	NA	NA
ENSG00000285702	ENSG00000285702	NA	0.41376	0.046805	0	0	NA	NA	NA	NA	NA	NA
ENSG00000285953	ENSG00000285953	NA	0.017246	0.0406075	0	0	NA	NA	NA	NA	NA	NA
ENSG00000285961	ENSG00000285961	NA	0.585741	0.00991966	0	0	NA	NA	NA	NA	NA	NA
ENSG00000286110	ENSG00000286110	NA	0.610388	0.000845783	0	0	NA	NA	NA	NA	NA	NA
ENSG00000286132	ENSG00000286132	NA	0.471195	0.00213936	0	0	NA	NA	NA	NA	NA	NA
ENSG00000286147	ENSG00000286147	NA	0.350099	0.0484881	0	0	NA	NA	NA	NA	NA	NA
ENSG00000286230	ENSG00000286230	NA	-0.864694	0.00247903	0	0	NA	NA	NA	NA	NA	NA
ENSG00000286235	ENSG00000286235	NA	-0.00291552	0.0176979	0	0	NA	NA	NA	NA	NA	NA
ENSG00000286388	ENSG00000286388	NA	-0.210065	0.0290709	0	0	NA	NA	NA	NA	NA	NA
ENSG00000286472	ENSG00000286472	NA	0.974803	2.8e-05	0	0	NA	NA	NA	NA	NA	NA
ENSG00000286797	ENSG00000286797	NA	0.284747	0.0487021	0	0	NA	NA	NA	NA	NA	NA
ENSG00000286964	ENSG00000286964	NA	-0.327006	0.0306362	0	0	NA	NA	NA	NA	NA	NA
ENSG00000287277	ENSG00000287277	NA	0.253276	0.0311955	0	0	NA	NA	NA	NA	NA	NA
ENSG00000287279	ENSG00000287279	NA	0.564939	0.0206341	0	0	NA	NA	NA	NA	NA	NA
ENSG00000287315	ENSG00000287315	NA	0.709591	2.59e-06	0	0	NA	NA	NA	NA	NA	NA
ENSG00000287692	ENSG00000287692	NA	0.464631	0.000490289	0	0	NA	NA	NA	NA	NA	NA
ENSG00000287745	ENSG00000287745	NA	0.634631	0.035842	0	0	NA	NA	NA	NA	NA	NA
ENSG00000287811	ENSG00000287811	NA	0.608732	0.0199968	0	0	NA	NA	NA	NA	NA	NA
ENSG00000287900	ENSG00000287900	NA	0.562553	0.0416594	0	0	NA	NA	NA	NA	NA	NA
ENSG00000226688	ENTPD1-AS1	NA	0.203422	0.0275217	0	0	NA	NA	NA	NA	NA	NA
ENSG00000165689	ENTR1	NA	-0.182373	0.0316827	0	0	NA	NA	NA	NA	NA	NA
ENSG00000116016	EPAS1	NA	-0.298212	0.0268709	0	0	NA	NA	NA	NA	NA	NA
ENSG00000082397	EPB41L3	NA	0.230197	0.0426081	0	0	NA	NA	NA	NA	NA	NA
ENSG00000095203	EPB41L4B	NA	0.577822	0.00274776	0	0	NA	NA	NA	NA	NA	NA
ENSG00000044524	EPHA3	NA	0.525455	0.00342238	0	0	NA	NA	NA	NA	NA	NA
ENSG00000116106	EPHA4	NA	0.33232	0.00279037	0	0	NA	NA	NA	NA	NA	NA
ENSG00000135333	EPHA7	NA	0.344418	0.0214429	0	0	NA	NA	NA	NA	NA	NA
ENSG00000143819	EPHX1	NA	-0.382779	0.000644206	0	0	NA	NA	NA	NA	NA	NA
ENSG00000120915	EPHX2	NA	0.249765	0.0257924	0	0	NA	NA	NA	NA	NA	NA
ENSG00000235652	EPM2A-DT	NA	0.264839	0.0366017	0	0	NA	NA	NA	NA	NA	NA
ENSG00000178567	EPM2AIP1	NA	0.285438	0.00278537	0	0	NA	NA	NA	NA	NA	NA
ENSG00000127527	EPS15L1	NA	0.150543	0.0110242	0	0	NA	NA	NA	NA	NA	NA
ENSG00000151491	EPS8	NA	-0.268587	0.0185416	0	0	NA	NA	NA	NA	NA	NA
ENSG00000178568	ERBB4	NA	0.337652	0.0304421	0	0	NA	NA	NA	NA	NA	NA
ENSG00000187672	ERC2	NA	0.278075	0.00985146	0	0	NA	NA	NA	NA	NA	NA
ENSG00000178752	ERFE	NA	-0.50782	0.0222289	0	0	NA	NA	NA	NA	NA	NA
ENSG00000113719	ERGIC1	NA	-0.223491	0.00247903	0	0	NA	NA	NA	NA	NA	NA
ENSG00000125991	ERGIC3	NA	-0.178952	0.0108024	0	0	NA	NA	NA	NA	NA	NA
ENSG00000196678	ERI2	NA	0.293879	0.00815427	0	0	NA	NA	NA	NA	NA	NA
ENSG00000117419	ERI3	NA	-0.152825	0.0180091	0	0	NA	NA	NA	NA	NA	NA
ENSG00000177459	ERICH5	NA	-0.361416	0.00250569	0	0	NA	NA	NA	NA	NA	NA
ENSG00000107566	ERLIN1	NA	-0.184931	0.0454146	0	0	NA	NA	NA	NA	NA	NA
ENSG00000164010	ERMAP	NA	-0.172078	0.0201691	0	0	NA	NA	NA	NA	NA	NA
ENSG00000197930	ERO1A	NA	-0.434025	7.18e-07	0	0	NA	NA	NA	NA	NA	NA
ENSG00000089248	ERP29	NA	-0.222216	0.00735452	0	0	NA	NA	NA	NA	NA	NA
ENSG00000116285	ERRFI1	NA	-0.548548	0.0070351	0	0	NA	NA	NA	NA	NA	NA
ENSG00000196482	ESRRG	NA	0.369048	0.0104215	0	0	NA	NA	NA	NA	NA	NA
ENSG00000139641	ESYT1	NA	-0.318835	0.00740656	0	0	NA	NA	NA	NA	NA	NA
ENSG00000139163	ETNK1	NA	0.210149	0.0223999	0	0	NA	NA	NA	NA	NA	NA
ENSG00000142694	EVA1B	NA	-0.399405	0.0452454	0	0	NA	NA	NA	NA	NA	NA
ENSG00000173040	EVC2	NA	-0.407429	0.0353493	0	0	NA	NA	NA	NA	NA	NA
ENSG00000223496	EXOSC6	NA	-0.283116	0.0216267	0	0	NA	NA	NA	NA	NA	NA
ENSG00000151348	EXT2	NA	-0.245945	0.000206802	0	0	NA	NA	NA	NA	NA	NA
ENSG00000158161	EYA3	NA	0.16634	0.00697065	0	0	NA	NA	NA	NA	NA	NA
ENSG00000112319	EYA4	NA	-0.246797	0.034255	0	0	NA	NA	NA	NA	NA	NA
ENSG00000108799	EZH1	NA	0.144033	0.0304421	0	0	NA	NA	NA	NA	NA	NA
ENSG00000158769	F11R	NA	0.380882	0.0277277	0	0	NA	NA	NA	NA	NA	NA
ENSG00000185010	F8	NA	0.303991	0.037253	0	0	NA	NA	NA	NA	NA	NA
ENSG00000168040	FADD	NA	-0.327906	0.000950571	0	0	NA	NA	NA	NA	NA	NA
ENSG00000221968	FADS3	NA	-0.367187	0.0109721	0	0	NA	NA	NA	NA	NA	NA
ENSG00000113194	FAF2	NA	-0.117151	0.0181883	0	0	NA	NA	NA	NA	NA	NA
ENSG00000167106	FAM102A	NA	-0.276231	0.00770093	0	0	NA	NA	NA	NA	NA	NA
ENSG00000162636	FAM102B	NA	0.363122	0.00310128	0	0	NA	NA	NA	NA	NA	NA
ENSG00000197712	FAM114A1	NA	-0.233279	0.0428104	0	0	NA	NA	NA	NA	NA	NA
ENSG00000232533	FAM131B-AS2	NA	-0.313803	0.0347156	0	0	NA	NA	NA	NA	NA	NA
ENSG00000138640	FAM13A	NA	0.307197	0.0101092	0	0	NA	NA	NA	NA	NA	NA
ENSG00000248019	FAM13A-AS1	NA	0.251343	0.0433739	0	0	NA	NA	NA	NA	NA	NA
ENSG00000148541	FAM13C	NA	0.670987	0.000166426	0	0	NA	NA	NA	NA	NA	NA
ENSG00000249042	FAM151B-DT	NA	0.608346	2.66e-05	0	0	NA	NA	NA	NA	NA	NA
ENSG00000054965	FAM168A	NA	0.154544	0.0147894	0	0	NA	NA	NA	NA	NA	NA
ENSG00000152102	FAM168B	NA	-0.075139	0.0252269	0	0	NA	NA	NA	NA	NA	NA
ENSG00000198780	FAM169A	NA	0.272323	0.0250001	0	0	NA	NA	NA	NA	NA	NA
ENSG00000228300	FAM174C	NA	-0.286945	0.0333427	0	0	NA	NA	NA	NA	NA	NA
ENSG00000111879	FAM184A	NA	0.435149	0.0117648	0	0	NA	NA	NA	NA	NA	NA
ENSG00000123575	FAM199X	NA	0.166022	0.0465	0	0	NA	NA	NA	NA	NA	NA
ENSG00000196227	FAM217B	NA	0.304604	0.0123626	0	0	NA	NA	NA	NA	NA	NA
ENSG00000164970	FAM219A	NA	-0.284925	0.0123653	0	0	NA	NA	NA	NA	NA	NA
ENSG00000166262	FAM227B	NA	0.334304	0.00982668	0	0	NA	NA	NA	NA	NA	NA
ENSG00000174749	FAM241A	NA	0.201535	0.049786	0	0	NA	NA	NA	NA	NA	NA
ENSG00000231527	FAM27C	NA	-0.375304	0.0224138	0	0	NA	NA	NA	NA	NA	NA
ENSG00000071859	FAM50A	NA	-0.2036	0.0118819	0	0	NA	NA	NA	NA	NA	NA
ENSG00000182118	FAM89A	NA	-0.517396	0.0228291	0	0	NA	NA	NA	NA	NA	NA
ENSG00000176973	FAM89B	NA	-0.286698	0.0206625	0	0	NA	NA	NA	NA	NA	NA
ENSG00000223839	FAM95B1	NA	0.603442	0.0135698	0	0	NA	NA	NA	NA	NA	NA
ENSG00000283486	FAM95C	NA	0.438172	0.0063932	0	0	NA	NA	NA	NA	NA	NA
ENSG00000171262	FAM98B	NA	0.191337	0.0259717	0	0	NA	NA	NA	NA	NA	NA
ENSG00000158169	FANCC	NA	0.179836	0.0491223	0	0	NA	NA	NA	NA	NA	NA
ENSG00000115392	FANCL	NA	0.3587	0.00763164	0	0	NA	NA	NA	NA	NA	NA
ENSG00000187790	FANCM	NA	0.376338	0.0327865	0	0	NA	NA	NA	NA	NA	NA
ENSG00000152767	FARP1	NA	-0.167183	0.0494242	0	0	NA	NA	NA	NA	NA	NA
ENSG00000138399	FASTKD1	NA	0.263735	0.00745593	0	0	NA	NA	NA	NA	NA	NA
ENSG00000083857	FAT1	NA	0.210534	0.0421422	0	0	NA	NA	NA	NA	NA	NA
ENSG00000165323	FAT3	NA	0.715673	0.000742822	0	0	NA	NA	NA	NA	NA	NA
ENSG00000170271	FAXDC2	NA	0.28289	0.0154795	0	0	NA	NA	NA	NA	NA	NA
ENSG00000134452	FBH1	NA	0.202396	0.021797	0	0	NA	NA	NA	NA	NA	NA
ENSG00000105202	FBL	NA	-0.187749	0.00879523	0	0	NA	NA	NA	NA	NA	NA
ENSG00000188573	FBLL1	NA	-0.78967	0.015552	0	0	NA	NA	NA	NA	NA	NA
ENSG00000163520	FBLN2	NA	-0.403778	0.0111817	0	0	NA	NA	NA	NA	NA	NA
ENSG00000156860	FBRS	NA	-0.153483	0.0481731	0	0	NA	NA	NA	NA	NA	NA
ENSG00000127585	FBXL16	NA	-0.583261	0.00809057	0	0	NA	NA	NA	NA	NA	NA
ENSG00000118564	FBXL5	NA	0.225289	0.0309061	0	0	NA	NA	NA	NA	NA	NA
ENSG00000269190	FBXO17	NA	-0.359036	0.00872914	0	0	NA	NA	NA	NA	NA	NA
ENSG00000167196	FBXO22	NA	0.400872	0.0110782	0	0	NA	NA	NA	NA	NA	NA
ENSG00000110429	FBXO3	NA	0.166825	0.0173609	0	0	NA	NA	NA	NA	NA	NA
ENSG00000163833	FBXO40	NA	0.525671	0.00497756	0	0	NA	NA	NA	NA	NA	NA
ENSG00000109670	FBXW7	NA	0.385404	0.00136597	0	0	NA	NA	NA	NA	NA	NA
ENSG00000132004	FBXW9	NA	-0.46429	0.0133104	0	0	NA	NA	NA	NA	NA	NA
ENSG00000197948	FCHSD1	NA	-0.593032	0.000490733	0	0	NA	NA	NA	NA	NA	NA
ENSG00000162746	FCRLB	NA	-0.38185	0.0499003	0	0	NA	NA	NA	NA	NA	NA
ENSG00000073712	FERMT2	NA	-0.207885	0.0109637	0	0	NA	NA	NA	NA	NA	NA
ENSG00000149781	FERMT3	NA	-0.648838	0.0111512	0	0	NA	NA	NA	NA	NA	NA
ENSG00000180263	FGD6	NA	0.304436	0.00757974	0	0	NA	NA	NA	NA	NA	NA
ENSG00000114279	FGF12	NA	0.612741	0.0280451	0	0	NA	NA	NA	NA	NA	NA
ENSG00000129682	FGF13	NA	0.369243	0.0053898	0	0	NA	NA	NA	NA	NA	NA
ENSG00000138675	FGF5	NA	-0.48559	0.0170099	0	0	NA	NA	NA	NA	NA	NA
ENSG00000140285	FGF7	NA	0.596252	5.19e-05	0	0	NA	NA	NA	NA	NA	NA
ENSG00000111790	FGFR1OP2	NA	0.192217	0.0102754	0	0	NA	NA	NA	NA	NA	NA
ENSG00000127418	FGFRL1	NA	-0.356828	0.000939201	0	0	NA	NA	NA	NA	NA	NA
ENSG00000127951	FGL2	NA	0.835364	0.000346392	0	0	NA	NA	NA	NA	NA	NA
ENSG00000022267	FHL1	NA	-0.458883	0.00277355	0	0	NA	NA	NA	NA	NA	NA
ENSG00000130720	FIBCD1	NA	-0.443488	0.0280451	0	0	NA	NA	NA	NA	NA	NA
ENSG00000182263	FIGN	NA	0.39469	0.0063932	0	0	NA	NA	NA	NA	NA	NA
ENSG00000168386	FILIP1L	NA	-0.847092	0.00287163	0	0	NA	NA	NA	NA	NA	NA
ENSG00000141756	FKBP10	NA	-0.207853	0.0435212	0	0	NA	NA	NA	NA	NA	NA
ENSG00000119782	FKBP1B	NA	-0.438002	0.000625693	0	0	NA	NA	NA	NA	NA	NA
ENSG00000173486	FKBP2	NA	-0.271551	0.027645	0	0	NA	NA	NA	NA	NA	NA
ENSG00000122642	FKBP9	NA	-0.155051	0.00515616	0	0	NA	NA	NA	NA	NA	NA
ENSG00000181027	FKRP	NA	-0.177806	0.0477953	0	0	NA	NA	NA	NA	NA	NA
ENSG00000151702	FLI1	NA	-0.428185	0.0452592	0	0	NA	NA	NA	NA	NA	NA
ENSG00000177731	FLII	NA	-0.197702	0.0103025	0	0	NA	NA	NA	NA	NA	NA
ENSG00000196924	FLNA	NA	-0.311004	0.0291145	0	0	NA	NA	NA	NA	NA	NA
ENSG00000136068	FLNB	NA	-0.637307	0.000343348	0	0	NA	NA	NA	NA	NA	NA
ENSG00000102755	FLT1	NA	0.434658	0.000169747	0	0	NA	NA	NA	NA	NA	NA
ENSG00000102081	FMR1	NA	0.290967	0.00115966	0	0	NA	NA	NA	NA	NA	NA
ENSG00000115414	FN1	NA	-0.367183	0.039771	0	0	NA	NA	NA	NA	NA	NA
ENSG00000137942	FNBP1L	NA	0.160361	0.0490697	0	0	NA	NA	NA	NA	NA	NA
ENSG00000075420	FNDC3B	NA	-0.274765	0.0139056	0	0	NA	NA	NA	NA	NA	NA
ENSG00000115226	FNDC4	NA	-0.85898	3e-05	0	0	NA	NA	NA	NA	NA	NA
ENSG00000170345	FOS	NA	-0.815866	0.00557958	0	0	NA	NA	NA	NA	NA	NA
ENSG00000075426	FOSL2	NA	-0.39679	0.00288336	0	0	NA	NA	NA	NA	NA	NA
ENSG00000198815	FOXJ3	NA	0.158956	0.00296545	0	0	NA	NA	NA	NA	NA	NA
ENSG00000150907	FOXO1	NA	0.1963	0.0478771	0	0	NA	NA	NA	NA	NA	NA
ENSG00000148690	FRA10AC1	NA	0.225204	0.0133104	0	0	NA	NA	NA	NA	NA	NA
ENSG00000111816	FRK	NA	0.509358	0.00667542	0	0	NA	NA	NA	NA	NA	NA
ENSG00000172159	FRMD3	NA	0.225063	0.0168711	0	0	NA	NA	NA	NA	NA	NA
ENSG00000114541	FRMD4B	NA	0.349488	0.0348451	0	0	NA	NA	NA	NA	NA	NA
ENSG00000126391	FRMD8	NA	-0.338469	0.0219494	0	0	NA	NA	NA	NA	NA	NA
ENSG00000070601	FRMPD1	NA	0.51852	0.00835965	0	0	NA	NA	NA	NA	NA	NA
ENSG00000170324	FRMPD2	NA	0.478821	0.0420046	0	0	NA	NA	NA	NA	NA	NA
ENSG00000260230	FRRS1L	NA	0.453675	0.0149681	0	0	NA	NA	NA	NA	NA	NA
ENSG00000073910	FRY	NA	0.283505	0.00935905	0	0	NA	NA	NA	NA	NA	NA
ENSG00000075618	FSCN1	NA	-0.323132	0.0291668	0	0	NA	NA	NA	NA	NA	NA
ENSG00000105255	FSD1	NA	-0.333829	0.00412943	0	0	NA	NA	NA	NA	NA	NA
ENSG00000188738	FSIP2	NA	0.406441	0.0141947	0	0	NA	NA	NA	NA	NA	NA
ENSG00000070404	FSTL3	NA	-0.88618	0.000319645	0	0	NA	NA	NA	NA	NA	NA
ENSG00000167996	FTH1	NA	-0.371369	0.0113941	0	0	NA	NA	NA	NA	NA	NA
ENSG00000226564	FTH1P20	NA	-0.7037	0.0141076	0	0	NA	NA	NA	NA	NA	NA
ENSG00000087086	FTL	NA	-0.533357	0.00240326	0	0	NA	NA	NA	NA	NA	NA
ENSG00000162613	FUBP1	NA	0.132707	0.0398906	0	0	NA	NA	NA	NA	NA	NA
ENSG00000148803	FUOM	NA	-0.38272	0.0315505	0	0	NA	NA	NA	NA	NA	NA
ENSG00000114416	FXR1	NA	0.165337	0.00312283	0	0	NA	NA	NA	NA	NA	NA
ENSG00000089327	FXYD5	NA	-0.420762	0.0207873	0	0	NA	NA	NA	NA	NA	NA
ENSG00000163820	FYCO1	NA	0.177626	0.0136095	0	0	NA	NA	NA	NA	NA	NA
ENSG00000010810	FYN	NA	-0.258145	0.0112483	0	0	NA	NA	NA	NA	NA	NA
ENSG00000246523	FZD4-DT	NA	0.595068	0.00462406	0	0	NA	NA	NA	NA	NA	NA
ENSG00000155760	FZD7	NA	-0.506532	0.00989459	0	0	NA	NA	NA	NA	NA	NA
ENSG00000138757	G3BP2	NA	0.138215	0.0342141	0	0	NA	NA	NA	NA	NA	NA
ENSG00000160211	G6PD	NA	-0.63157	0.000732088	0	0	NA	NA	NA	NA	NA	NA
ENSG00000109458	GAB1	NA	0.304866	0.0186214	0	0	NA	NA	NA	NA	NA	NA
ENSG00000154727	GABPA	NA	0.258957	0.000949506	0	0	NA	NA	NA	NA	NA	NA
ENSG00000244879	GABPB1-AS1	NA	0.199076	0.00705051	0	0	NA	NA	NA	NA	NA	NA
ENSG00000145864	GABRB2	NA	0.307227	0.0458714	0	0	NA	NA	NA	NA	NA	NA
ENSG00000102287	GABRE	NA	0.407325	0.000896252	0	0	NA	NA	NA	NA	NA	NA
ENSG00000175229	GAL3ST3	NA	0.395191	0.0225159	0	0	NA	NA	NA	NA	NA	NA
ENSG00000141012	GALNS	NA	-0.331894	0.000612636	0	0	NA	NA	NA	NA	NA	NA
ENSG00000143641	GALNT2	NA	-0.14335	0.0460162	0	0	NA	NA	NA	NA	NA	NA
ENSG00000136542	GALNT5	NA	0.384775	0.0233686	0	0	NA	NA	NA	NA	NA	NA
ENSG00000130035	GALNT8	NA	0.470103	0.0176399	0	0	NA	NA	NA	NA	NA	NA
ENSG00000089597	GANAB	NA	-0.15795	0.0163059	0	0	NA	NA	NA	NA	NA	NA
ENSG00000214013	GANC	NA	0.314677	0.00165298	0	0	NA	NA	NA	NA	NA	NA
ENSG00000106105	GARS1	NA	-0.53271	0.000218908	0	0	NA	NA	NA	NA	NA	NA
ENSG00000233695	GAS6-AS1	NA	0.959674	0.0104056	0	0	NA	NA	NA	NA	NA	NA
ENSG00000007237	GAS7	NA	-0.195877	0.0373216	0	0	NA	NA	NA	NA	NA	NA
ENSG00000164125	GASK1B	NA	0.37623	0.000587239	0	0	NA	NA	NA	NA	NA	NA
ENSG00000248429	GASK1B-AS1	NA	0.519363	0.00159349	0	0	NA	NA	NA	NA	NA	NA
ENSG00000167491	GATAD2A	NA	-0.224675	0.006831	0	0	NA	NA	NA	NA	NA	NA
ENSG00000171766	GATM	NA	0.506683	0.0095192	0	0	NA	NA	NA	NA	NA	NA
ENSG00000177628	GBA	NA	-0.300009	0.0110854	0	0	NA	NA	NA	NA	NA	NA
ENSG00000114480	GBE1	NA	-0.365173	0.0045719	0	0	NA	NA	NA	NA	NA	NA
ENSG00000115271	GCA	NA	0.263277	0.0214639	0	0	NA	NA	NA	NA	NA	NA
ENSG00000179562	GCC1	NA	-0.27584	0.00426087	0	0	NA	NA	NA	NA	NA	NA
ENSG00000135968	GCC2	NA	0.153166	0.0493087	0	0	NA	NA	NA	NA	NA	NA
ENSG00000005436	GCFC2	NA	0.250815	0.0128415	0	0	NA	NA	NA	NA	NA	NA
ENSG00000111846	GCNT2	NA	0.318564	0.00320648	0	0	NA	NA	NA	NA	NA	NA
ENSG00000203879	GDI1	NA	-0.122436	0.0499003	0	0	NA	NA	NA	NA	NA	NA
ENSG00000198356	GET3	NA	-0.17405	0.0415063	0	0	NA	NA	NA	NA	NA	NA
ENSG00000168827	GFM1	NA	0.165693	0.0189628	0	0	NA	NA	NA	NA	NA	NA
ENSG00000164347	GFM2	NA	0.200393	0.00426087	0	0	NA	NA	NA	NA	NA	NA
ENSG00000104522	GFUS	NA	-0.231561	0.0282083	0	0	NA	NA	NA	NA	NA	NA
ENSG00000115486	GGCX	NA	-0.208208	0.00928948	0	0	NA	NA	NA	NA	NA	NA
ENSG00000179855	GIPC3	NA	-0.429678	0.0174333	0	0	NA	NA	NA	NA	NA	NA
ENSG00000139436	GIT2	NA	0.182796	0.000487379	0	0	NA	NA	NA	NA	NA	NA
ENSG00000182963	GJC1	NA	0.306985	0.0125641	0	0	NA	NA	NA	NA	NA	NA
ENSG00000170266	GLB1	NA	-0.284314	0.000141341	0	0	NA	NA	NA	NA	NA	NA
ENSG00000106415	GLCCI1	NA	0.278967	0.0107219	0	0	NA	NA	NA	NA	NA	NA
ENSG00000122694	GLIPR2	NA	-0.31757	0.0196194	0	0	NA	NA	NA	NA	NA	NA
ENSG00000107249	GLIS3	NA	-0.392243	0.0139192	0	0	NA	NA	NA	NA	NA	NA
ENSG00000114353	GNAI2	NA	-0.28212	0.00430523	0	0	NA	NA	NA	NA	NA	NA
ENSG00000065135	GNAI3	NA	-0.190343	0.0102402	0	0	NA	NA	NA	NA	NA	NA
ENSG00000087258	GNAO1	NA	0.689718	0.0017598	0	0	NA	NA	NA	NA	NA	NA
ENSG00000128266	GNAZ	NA	-0.350896	0.0329921	0	0	NA	NA	NA	NA	NA	NA
ENSG00000078369	GNB1	NA	-0.159504	0.00160753	0	0	NA	NA	NA	NA	NA	NA
ENSG00000172354	GNB2	NA	-0.268657	0.0119773	0	0	NA	NA	NA	NA	NA	NA
ENSG00000114450	GNB4	NA	0.255859	0.00294864	0	0	NA	NA	NA	NA	NA	NA
ENSG00000172380	GNG12	NA	-0.296908	0.0121398	0	0	NA	NA	NA	NA	NA	NA
ENSG00000100522	GNPNAT1	NA	-0.238298	0.0142186	0	0	NA	NA	NA	NA	NA	NA
ENSG00000136935	GOLGA1	NA	0.110683	0.0322268	0	0	NA	NA	NA	NA	NA	NA
ENSG00000197978	GOLGA6L9	NA	0.208977	0.0228741	0	0	NA	NA	NA	NA	NA	NA
ENSG00000232653	GOLGA8N	NA	0.2317	0.0312846	0	0	NA	NA	NA	NA	NA	NA
ENSG00000135052	GOLM1	NA	-0.178112	0.00863834	0	0	NA	NA	NA	NA	NA	NA
ENSG00000047932	GOPC	NA	0.256759	0.000345604	0	0	NA	NA	NA	NA	NA	NA
ENSG00000224934	GOT1-DT	NA	0.539315	3.36e-05	0	0	NA	NA	NA	NA	NA	NA
ENSG00000125166	GOT2	NA	0.148165	0.0161451	0	0	NA	NA	NA	NA	NA	NA
ENSG00000178732	GP5	NA	-0.635566	0.00491028	0	0	NA	NA	NA	NA	NA	NA
ENSG00000133114	GPALPP1	NA	0.149052	0.0273798	0	0	NA	NA	NA	NA	NA	NA
ENSG00000158669	GPAT4	NA	-0.150555	0.00882555	0	0	NA	NA	NA	NA	NA	NA
ENSG00000152133	GPATCH11	NA	0.148711	0.0433479	0	0	NA	NA	NA	NA	NA	NA
ENSG00000063660	GPC1	NA	-0.370728	0.00443867	0	0	NA	NA	NA	NA	NA	NA
ENSG00000183098	GPC6	NA	-0.27743	0.0463588	0	0	NA	NA	NA	NA	NA	NA
ENSG00000125772	GPCPD1	NA	0.216373	0.0233737	0	0	NA	NA	NA	NA	NA	NA
ENSG00000167588	GPD1	NA	0.40742	0.0402491	0	0	NA	NA	NA	NA	NA	NA
ENSG00000152642	GPD1L	NA	0.381628	0.0155076	0	0	NA	NA	NA	NA	NA	NA
ENSG00000115159	GPD2	NA	0.25407	0.0120237	0	0	NA	NA	NA	NA	NA	NA
ENSG00000125734	GPR108	NA	-0.296154	0.00178822	0	0	NA	NA	NA	NA	NA	NA
ENSG00000077585	GPR137B	NA	-0.177244	0.0369513	0	0	NA	NA	NA	NA	NA	NA
ENSG00000166073	GPR176	NA	-0.976095	0.000590327	0	0	NA	NA	NA	NA	NA	NA
ENSG00000169508	GPR183	NA	0.689588	0.0074878	0	0	NA	NA	NA	NA	NA	NA
ENSG00000172209	GPR22	NA	0.35342	0.0288245	0	0	NA	NA	NA	NA	NA	NA
ENSG00000198932	GPRASP1	NA	0.446895	0.000326789	0	0	NA	NA	NA	NA	NA	NA
ENSG00000158301	GPRASP2	NA	0.16502	0.0105468	0	0	NA	NA	NA	NA	NA	NA
ENSG00000185477	GPRIN3	NA	0.635152	0.00109629	0	0	NA	NA	NA	NA	NA	NA
ENSG00000089351	GRAMD1A	NA	-0.253606	0.0460263	0	0	NA	NA	NA	NA	NA	NA
ENSG00000155324	GRAMD2B	NA	0.201685	0.00261121	0	0	NA	NA	NA	NA	NA	NA
ENSG00000106070	GRB10	NA	-0.392177	0.000198549	0	0	NA	NA	NA	NA	NA	NA
ENSG00000115290	GRB14	NA	0.753185	0.00818897	0	0	NA	NA	NA	NA	NA	NA
ENSG00000196208	GREB1	NA	0.420467	0.00865829	0	0	NA	NA	NA	NA	NA	NA
ENSG00000164418	GRIK2	NA	-0.421294	0.0132596	0	0	NA	NA	NA	NA	NA	NA
ENSG00000183454	GRIN2A	NA	0.413905	0.0401179	0	0	NA	NA	NA	NA	NA	NA
ENSG00000116032	GRIN3B	NA	-0.463361	0.0433739	0	0	NA	NA	NA	NA	NA	NA
ENSG00000144596	GRIP2	NA	0.614292	0.0130156	0	0	NA	NA	NA	NA	NA	NA
ENSG00000100077	GRK3	NA	0.67667	2.73e-07	0	0	NA	NA	NA	NA	NA	NA
ENSG00000152822	GRM1	This gene encodes a metabotropic glutamate receptor that functions by activating phospholipase C. L-glutamate is the major excitatory neurotransmitter in the central nervous system and activates both ionotropic and metabotropic glutamate receptors. Glutamatergic neurotransmission is involved in most aspects of normal brain function and can be perturbed in many neuropathologic conditions. The cano…	1.49251	3.35e-07	1	0	0.4883	0.6	4.7	0.4	GRM1 protein levels have been implicated in neurotoxicity studies of Daphnia and zebrafish, but not in cardiotoxicity.	https://www.biorxiv.org/content/10.1101/2022.02.03.478934v1.full | pmid35930837
ENSG00000105928	GSDME	NA	-0.300476	0.0218458	0	0	NA	NA	NA	NA	NA	NA
ENSG00000170899	GSTA4	NA	0.252489	0.00135604	0	0	NA	NA	NA	NA	NA	NA
ENSG00000197448	GSTK1	NA	0.145214	0.0270894	0	0	NA	NA	NA	NA	NA	NA
ENSG00000084207	GSTP1	NA	-0.22441	0.0401179	0	0	NA	NA	NA	NA	NA	NA
ENSG00000263001	GTF2I	NA	0.169565	0.0155916	0	0	NA	NA	NA	NA	NA	NA
ENSG00000272645	GTF2IP20	NA	0.250437	0.0109026	0	0	NA	NA	NA	NA	NA	NA
ENSG00000172432	GTPBP2	NA	-0.425497	0.000658395	0	0	NA	NA	NA	NA	NA	NA
ENSG00000151806	GUF1	NA	0.244692	0.00385085	0	0	NA	NA	NA	NA	NA	NA
ENSG00000143774	GUK1	NA	-0.222975	0.047983	0	0	NA	NA	NA	NA	NA	NA
ENSG00000172986	GXYLT2	NA	0.337264	0.00431122	0	0	NA	NA	NA	NA	NA	NA
ENSG00000277224	H2BC7	Histones are basic nuclear proteins that are responsible for the nucleosome structure of the chromosomal fiber in eukaryotes. Two molecules of each of the four core histones (H2A, H2B, H3, and H4) form an octamer, around which approximately 146 bp of DNA is wrapped in repeating units, called nucleosomes. The linker histone, H1, interacts with linker DNA between nucleosomes and functions in the co…	1.66756	0.000869382	1	1	0.1173	0	0.8	0	H2BC7 mRNA levels are associated with anthracycline-induced cardiotoxicity, and thought to be involved with nucleosome/nucleosome/assembly/protein-DNA complex assembly pathways.	pmid26537877
ENSG00000273802	H2BC8	NA	0.477088	0.0304531	0	0	NA	NA	NA	NA	NA	NA
ENSG00000275713	H2BC9	NA	0.738992	0.00807118	0	0	NA	NA	NA	NA	NA	NA
ENSG00000273983	H3C8	NA	0.848316	0.0181873	0	0	NA	NA	NA	NA	NA	NA
ENSG00000049239	H6PD	NA	-0.170164	0.0386435	0	0	NA	NA	NA	NA	NA	NA
ENSG00000074696	HACD3	NA	-0.153888	0.0462374	0	0	NA	NA	NA	NA	NA	NA
ENSG00000138796	HADH	NA	0.272562	0.00340465	0	0	NA	NA	NA	NA	NA	NA
ENSG00000103253	HAGHL	NA	-0.284302	0.0484105	0	0	NA	NA	NA	NA	NA	NA
ENSG00000237125	HAND2-AS1	NA	0.318532	0.00425044	0	0	NA	NA	NA	NA	NA	NA
ENSG00000145681	HAPLN1	NA	-0.648035	0.0247126	0	0	NA	NA	NA	NA	NA	NA
ENSG00000170961	HAS2	NA	0.405809	0.032353	0	0	NA	NA	NA	NA	NA	NA
ENSG00000004961	HCCS	NA	0.140775	0.0430919	0	0	NA	NA	NA	NA	NA	NA
ENSG00000164588	HCN1	NA	0.57697	0.000105709	0	0	NA	NA	NA	NA	NA	NA
ENSG00000008869	HEATR5B	NA	0.151912	0.0199568	0	0	NA	NA	NA	NA	NA	NA
ENSG00000138411	HECW2	NA	-0.205392	0.0268198	0	0	NA	NA	NA	NA	NA	NA
ENSG00000281344	HELLPAR	NA	0.242535	0.00881185	0	0	NA	NA	NA	NA	NA	NA
ENSG00000163312	HELQ	NA	0.160722	0.0295518	0	0	NA	NA	NA	NA	NA	NA
ENSG00000198265	HELZ	NA	0.211576	0.0173711	0	0	NA	NA	NA	NA	NA	NA
ENSG00000138646	HERC5	NA	0.371007	0.045517	0	0	NA	NA	NA	NA	NA	NA
ENSG00000138642	HERC6	NA	0.206737	0.0412789	0	0	NA	NA	NA	NA	NA	NA
ENSG00000051108	HERPUD1	NA	-0.404081	0.00106573	0	0	NA	NA	NA	NA	NA	NA
ENSG00000213614	HEXA	NA	-0.128798	0.0464854	0	0	NA	NA	NA	NA	NA	NA
ENSG00000224505	HEXIM2-AS1	NA	0.533312	0.0369556	0	0	NA	NA	NA	NA	NA	NA
ENSG00000135547	HEY2	NA	0.380288	0.028929	0	0	NA	NA	NA	NA	NA	NA
ENSG00000010282	HHATL	NA	0.414385	0.0128691	0	0	NA	NA	NA	NA	NA	NA
ENSG00000198130	HIBCH	NA	0.228181	0.0191102	0	0	NA	NA	NA	NA	NA	NA
ENSG00000111911	HINT3	NA	0.171829	0.0289475	0	0	NA	NA	NA	NA	NA	NA
ENSG00000163349	HIPK1	NA	0.139536	0.0273346	0	0	NA	NA	NA	NA	NA	NA
ENSG00000100084	HIRA	NA	-0.150515	0.00803103	0	0	NA	NA	NA	NA	NA	NA
ENSG00000159399	HK2	NA	-0.291092	0.00206355	0	0	NA	NA	NA	NA	NA	NA
ENSG00000204525	HLA-C	NA	-0.337506	0.0149049	0	0	NA	NA	NA	NA	NA	NA
ENSG00000204592	HLA-E	NA	-0.377492	0.00803169	0	0	NA	NA	NA	NA	NA	NA
ENSG00000243753	HLA-L	NA	-0.350639	0.0257394	0	0	NA	NA	NA	NA	NA	NA
ENSG00000071794	HLTF	NA	0.265535	0.0287283	0	0	NA	NA	NA	NA	NA	NA
ENSG00000101294	HM13	NA	-0.311157	0.0013282	0	0	NA	NA	NA	NA	NA	NA
ENSG00000183624	HMCES	NA	0.147116	0.0437664	0	0	NA	NA	NA	NA	NA	NA
ENSG00000140382	HMG20A	NA	0.15547	0.00845199	0	0	NA	NA	NA	NA	NA	NA
ENSG00000137309	HMGA1	NA	-0.291045	0.0220193	0	0	NA	NA	NA	NA	NA	NA
ENSG00000259318	HMGN1P1	NA	0.472353	0.0410405	0	0	NA	NA	NA	NA	NA	NA
ENSG00000198157	HMGN5	NA	0.548727	0.0114408	0	0	NA	NA	NA	NA	NA	NA
ENSG00000100292	HMOX1	NA	-0.553936	0.0298927	0	0	NA	NA	NA	NA	NA	NA
ENSG00000197451	HNRNPAB	NA	-0.131668	0.0256414	0	0	NA	NA	NA	NA	NA	NA
ENSG00000051128	HOMER3	NA	-0.359649	0.0260942	0	0	NA	NA	NA	NA	NA	NA
ENSG00000134709	HOOK1	NA	0.306132	0.00495703	0	0	NA	NA	NA	NA	NA	NA
ENSG00000095066	HOOK2	NA	-0.489947	0.000389046	0	0	NA	NA	NA	NA	NA	NA
ENSG00000107521	HPS1	NA	-0.227251	0.0142497	0	0	NA	NA	NA	NA	NA	NA
ENSG00000110756	HPS5	NA	0.164148	0.028929	0	0	NA	NA	NA	NA	NA	NA
ENSG00000196639	HRH1	NA	-0.572116	0.0297505	0	0	NA	NA	NA	NA	NA	NA
ENSG00000153936	HS2ST1	NA	-0.212492	0.037012	0	0	NA	NA	NA	NA	NA	NA
ENSG00000122254	HS3ST2	NA	-0.799049	0.00378084	0	0	NA	NA	NA	NA	NA	NA
ENSG00000117594	HSD11B1	NA	-0.304795	0.0489221	0	0	NA	NA	NA	NA	NA	NA
ENSG00000119471	HSDL2	NA	0.267108	0.00540908	0	0	NA	NA	NA	NA	NA	NA
ENSG00000025156	HSF2	NA	0.177609	0.041868	0	0	NA	NA	NA	NA	NA	NA
ENSG00000166598	HSP90B1	NA	-0.166733	0.0173609	0	0	NA	NA	NA	NA	NA	NA
ENSG00000164070	HSPA4L	NA	0.684854	0.000133119	0	0	NA	NA	NA	NA	NA	NA
ENSG00000044574	HSPA5	NA	-0.314313	0.000114599	0	0	NA	NA	NA	NA	NA	NA
ENSG00000173110	HSPA6	Enables enzyme binding activity; heat shock protein binding activity; and unfolded protein binding activity. Involved in cellular response to heat and protein refolding. Located in centriole and cytosol. Colocalizes with COP9 signalosome.	1.29902	0.00490007	1	0	1.169	4.3	4.9	63.2	HSPA6 mRNA levels are associated with anthracycline-induced cardiotoxicity and thought to be involved in ER/ER-nuclear signalling pathway/calcium ion binding. HSPA6 miRNA levels have also been implicated in studies of myocardial infarction, and protein levels are regulated in planned myocardial infarction patient samples.	pmid26537877 | pmid29928570 | pmid25724909
ENSG00000004776	HSPB6	NA	-0.428851	0.0177656	0	0	NA	NA	NA	NA	NA	NA
ENSG00000109854	HTATIP2	NA	-0.348346	0.00490715	0	0	NA	NA	NA	NA	NA	NA
ENSG00000102241	HTATSF1	NA	0.169555	0.00832403	0	0	NA	NA	NA	NA	NA	NA
ENSG00000164270	HTR4	NA	0.444795	0.0382769	0	0	NA	NA	NA	NA	NA	NA
ENSG00000186792	HYAL3	NA	-0.333522	0.00672609	0	0	NA	NA	NA	NA	NA	NA
ENSG00000149428	HYOU1	NA	-0.395664	0.000133119	0	0	NA	NA	NA	NA	NA	NA
ENSG00000196305	IARS1	NA	-0.246823	0.0352309	0	0	NA	NA	NA	NA	NA	NA
ENSG00000003147	ICA1	NA	0.177351	0.0430641	0	0	NA	NA	NA	NA	NA	NA
ENSG00000090339	ICAM1	NA	-0.708218	0.00248346	0	0	NA	NA	NA	NA	NA	NA
ENSG00000105371	ICAM4	NA	0.398289	0.0366249	0	0	NA	NA	NA	NA	NA	NA
ENSG00000116237	ICMT	NA	-0.176356	0.0320083	0	0	NA	NA	NA	NA	NA	NA
ENSG00000115738	ID2	NA	0.334551	0.0122159	0	0	NA	NA	NA	NA	NA	NA
ENSG00000235092	ID2-AS1	NA	0.434692	0.00823646	0	0	NA	NA	NA	NA	NA	NA
ENSG00000185745	IFIT1	NA	0.516909	0.0199056	0	0	NA	NA	NA	NA	NA	NA
ENSG00000159128	IFNGR2	NA	-0.170197	0.00266247	0	0	NA	NA	NA	NA	NA	NA
ENSG00000096872	IFT74	NA	0.284123	0.00394914	0	0	NA	NA	NA	NA	NA	NA
ENSG00000122970	IFT81	NA	0.256698	0.0462856	0	0	NA	NA	NA	NA	NA	NA
ENSG00000159217	IGF2BP1	NA	0.13745	0.046805	0	0	NA	NA	NA	NA	NA	NA
ENSG00000115461	IGFBP5	NA	0.550899	0.0311163	0	0	NA	NA	NA	NA	NA	NA
ENSG00000163453	IGFBP7	NA	-0.19486	0.0110242	0	0	NA	NA	NA	NA	NA	NA
ENSG00000137142	IGFBPL1	NA	0.668238	0.000546578	0	0	NA	NA	NA	NA	NA	NA
ENSG00000162729	IGSF8	NA	-0.428339	0.00474573	0	0	NA	NA	NA	NA	NA	NA
ENSG00000030419	IKZF2	NA	0.495003	0.00401737	0	0	NA	NA	NA	NA	NA	NA
ENSG00000123411	IKZF4	NA	-0.153927	0.0482505	0	0	NA	NA	NA	NA	NA	NA
ENSG00000134470	IL15RA	NA	-0.457236	0.0104039	0	0	NA	NA	NA	NA	NA	NA
ENSG00000177663	IL17RA	NA	-0.270076	0.00425505	0	0	NA	NA	NA	NA	NA	NA
ENSG00000056736	IL17RB	NA	0.395585	0.0408545	0	0	NA	NA	NA	NA	NA	NA
ENSG00000115604	IL18R1	NA	-0.488213	0.0141807	0	0	NA	NA	NA	NA	NA	NA
ENSG00000115594	IL1R1	NA	-0.393367	0.0112666	0	0	NA	NA	NA	NA	NA	NA
ENSG00000196083	IL1RAP	NA	-0.470607	0.00319056	0	0	NA	NA	NA	NA	NA	NA
ENSG00000115602	IL1RL1	NA	-0.909594	0.00637286	0	0	NA	NA	NA	NA	NA	NA
ENSG00000008517	IL32	NA	-0.989094	0.00056797	0	0	NA	NA	NA	NA	NA	NA
ENSG00000157368	IL34	NA	-0.557303	0.0406239	0	0	NA	NA	NA	NA	NA	NA
ENSG00000077238	IL4R	NA	-0.315262	0.0114408	0	0	NA	NA	NA	NA	NA	NA
ENSG00000136244	IL6	This gene encodes a cytokine that functions in inflammation and the maturation of B cells. In addition, the encoded protein has been shown to be an endogenous pyrogen capable of inducing fever in people with autoimmune diseases or infections. The protein is primarily produced at sites of acute and chronic inflammation, where it is secreted into the serum and induces a transcriptional inflammatory…	-1.68595	0.000670001	1	1	1.184	76.9	1.1	1.5	IL6 signaling in cardiomyocytes is cardioprotective during the acute response (by protecting myocytes against oxidative stress and by inducing an anti-apoptotic program), but chronically induces maladaptive hypertrophy and decreases contractile function. IL6 depresses basal contractility of cardiomyocytes and beta-adrenergic responsiveness of the cells. In chronically exposed myocytes, the depres…	pmid8621626 | pmid16912647 | pmid15591236 | pmid12595539 | pmid25649043 | pmid31789611
ENSG00000136718	IMP4	NA	-0.162926	0.00616982	0	0	NA	NA	NA	NA	NA	NA
ENSG00000133731	IMPA1	NA	0.230601	0.00954729	0	0	NA	NA	NA	NA	NA	NA
ENSG00000106348	IMPDH1	NA	-0.472504	0.000718067	0	0	NA	NA	NA	NA	NA	NA
ENSG00000203485	INF2	NA	-0.30377	0.018941	0	0	NA	NA	NA	NA	NA	NA
ENSG00000197852	INKA2	NA	0.331963	0.000644206	0	0	NA	NA	NA	NA	NA	NA
ENSG00000168918	INPP5D	NA	0.768173	0.0233614	0	0	NA	NA	NA	NA	NA	NA
ENSG00000198825	INPP5F	NA	-0.158097	0.0450764	0	0	NA	NA	NA	NA	NA	NA
ENSG00000171105	INSR	NA	-0.150211	0.0281706	0	0	NA	NA	NA	NA	NA	NA
ENSG00000064102	INTS13	NA	0.196981	0.0165826	0	0	NA	NA	NA	NA	NA	NA
ENSG00000165359	INTS6L	NA	0.298479	0.00145058	0	0	NA	NA	NA	NA	NA	NA
ENSG00000164941	INTS8	NA	0.187635	0.0452698	0	0	NA	NA	NA	NA	NA	NA
ENSG00000164066	INTU	NA	0.327194	0.0114667	0	0	NA	NA	NA	NA	NA	NA
ENSG00000176095	IP6K1	NA	-0.171533	0.0128174	0	0	NA	NA	NA	NA	NA	NA
ENSG00000259673	IQCH-AS1	NA	0.241775	0.0344883	0	0	NA	NA	NA	NA	NA	NA
ENSG00000140575	IQGAP1	NA	-0.365283	0.0142497	0	0	NA	NA	NA	NA	NA	NA
ENSG00000072952	IRAG1	NA	0.305975	0.0359541	0	0	NA	NA	NA	NA	NA	NA
ENSG00000184216	IRAK1	NA	-0.429592	0.0142186	0	0	NA	NA	NA	NA	NA	NA
ENSG00000134070	IRAK2	NA	-0.374836	0.0219254	0	0	NA	NA	NA	NA	NA	NA
ENSG00000136381	IREB2	NA	0.173608	0.0105996	0	0	NA	NA	NA	NA	NA	NA
ENSG00000125347	IRF1	NA	-0.354013	0.00173834	0	0	NA	NA	NA	NA	NA	NA
ENSG00000197536	IRF1-AS1	NA	0.252063	0.0219254	0	0	NA	NA	NA	NA	NA	NA
ENSG00000169047	IRS1	NA	0.294011	0.00117837	0	0	NA	NA	NA	NA	NA	NA
ENSG00000143319	ISG20L2	NA	-0.138845	0.00425505	0	0	NA	NA	NA	NA	NA	NA
ENSG00000159556	ISL2	NA	-0.441797	0.0484651	0	0	NA	NA	NA	NA	NA	NA
ENSG00000105655	ISYNA1	NA	0.330561	0.0431744	0	0	NA	NA	NA	NA	NA	NA
ENSG00000143127	ITGA10	NA	0.460854	0.00203261	0	0	NA	NA	NA	NA	NA	NA
ENSG00000005884	ITGA3	NA	-0.376012	0.00555262	0	0	NA	NA	NA	NA	NA	NA
ENSG00000115232	ITGA4	NA	-0.459551	0.0299492	0	0	NA	NA	NA	NA	NA	NA
ENSG00000161638	ITGA5	NA	-0.2902	0.0422108	0	0	NA	NA	NA	NA	NA	NA
ENSG00000150093	ITGB1	NA	-0.174345	0.0306888	0	0	NA	NA	NA	NA	NA	NA
ENSG00000259207	ITGB3	NA	-0.463294	0.00252334	0	0	NA	NA	NA	NA	NA	NA
ENSG00000132470	ITGB4	NA	-0.701077	0.00493423	0	0	NA	NA	NA	NA	NA	NA
ENSG00000082781	ITGB5	NA	-0.23636	0.0327967	0	0	NA	NA	NA	NA	NA	NA
ENSG00000179914	ITLN1	NA	0.735698	0.0345231	0	0	NA	NA	NA	NA	NA	NA
ENSG00000078596	ITM2A	NA	0.476828	0.0154861	0	0	NA	NA	NA	NA	NA	NA
ENSG00000137825	ITPKA	NA	-0.403966	0.0444517	0	0	NA	NA	NA	NA	NA	NA
ENSG00000148841	ITPRIP	NA	-0.373904	0.000208358	0	0	NA	NA	NA	NA	NA	NA
ENSG00000205730	ITPRIPL2	NA	-0.228329	0.0384583	0	0	NA	NA	NA	NA	NA	NA
ENSG00000171135	JAGN1	NA	-0.193292	0.00214031	0	0	NA	NA	NA	NA	NA	NA
ENSG00000166086	JAM3	NA	-0.246565	0.020998	0	0	NA	NA	NA	NA	NA	NA
ENSG00000140044	JDP2	NA	-0.906044	6.08e-06	0	0	NA	NA	NA	NA	NA	NA
ENSG00000081692	JMJD4	NA	-0.27561	0.0125641	0	0	NA	NA	NA	NA	NA	NA
ENSG00000152409	JMY	NA	0.203421	0.0220126	0	0	NA	NA	NA	NA	NA	NA
ENSG00000100221	JOSD1	NA	-0.193426	0.00856129	0	0	NA	NA	NA	NA	NA	NA
ENSG00000161677	JOSD2	NA	-0.357562	0.037742	0	0	NA	NA	NA	NA	NA	NA
ENSG00000154118	JPH3	NA	-0.328876	0.00296708	0	0	NA	NA	NA	NA	NA	NA
ENSG00000143543	JTB	NA	-0.239499	0.000490733	0	0	NA	NA	NA	NA	NA	NA
ENSG00000272654	JTB-DT	NA	0.367466	0.0361548	0	0	NA	NA	NA	NA	NA	NA
ENSG00000177606	JUN	NA	-0.329286	0.0263044	0	0	NA	NA	NA	NA	NA	NA
ENSG00000144445	KANSL1L	NA	0.265123	0.00920103	0	0	NA	NA	NA	NA	NA	NA
ENSG00000114166	KAT2B	NA	0.397785	4.69e-05	0	0	NA	NA	NA	NA	NA	NA
ENSG00000156650	KAT6B	NA	0.163717	0.0409321	0	0	NA	NA	NA	NA	NA	NA
ENSG00000136504	KAT7	NA	0.113328	0.0261939	0	0	NA	NA	NA	NA	NA	NA
ENSG00000102781	KATNAL1	NA	0.220516	0.0400071	0	0	NA	NA	NA	NA	NA	NA
ENSG00000047578	KATNIP	NA	-0.1921	0.0235018	0	0	NA	NA	NA	NA	NA	NA
ENSG00000165572	KBTBD6	NA	0.187478	0.0039579	0	0	NA	NA	NA	NA	NA	NA
ENSG00000163376	KBTBD8	NA	0.387777	0.00577488	0	0	NA	NA	NA	NA	NA	NA
ENSG00000176407	KCMF1	NA	-0.136974	0.0472562	0	0	NA	NA	NA	NA	NA	NA
ENSG00000069424	KCNAB2	NA	-0.308455	0.028984	0	0	NA	NA	NA	NA	NA	NA
ENSG00000026559	KCNG1	NA	-0.738767	0.0128174	0	0	NA	NA	NA	NA	NA	NA
ENSG00000184611	KCNH7	NA	0.973003	5.19e-05	0	0	NA	NA	NA	NA	NA	NA
ENSG00000120049	KCNIP2	NA	0.325327	0.0323402	0	0	NA	NA	NA	NA	NA	NA
ENSG00000115041	KCNIP3	NA	-0.311521	0.0400274	0	0	NA	NA	NA	NA	NA	NA
ENSG00000123700	KCNJ2	NA	0.402826	0.000326789	0	0	NA	NA	NA	NA	NA	NA
ENSG00000135643	KCNMB4	NA	-0.18031	0.0213902	0	0	NA	NA	NA	NA	NA	NA
ENSG00000184156	KCNQ3	NA	0.679069	0.00263451	0	0	NA	NA	NA	NA	NA	NA
ENSG00000100379	KCTD17	NA	-0.175347	0.0462374	0	0	NA	NA	NA	NA	NA	NA
ENSG00000188997	KCTD21	NA	-0.199992	0.0136132	0	0	NA	NA	NA	NA	NA	NA
ENSG00000105438	KDELR1	NA	-0.220916	0.00059858	0	0	NA	NA	NA	NA	NA	NA
ENSG00000136240	KDELR2	NA	-0.207835	0.000565719	0	0	NA	NA	NA	NA	NA	NA
ENSG00000004487	KDM1A	NA	0.138428	0.00863834	0	0	NA	NA	NA	NA	NA	NA
ENSG00000120733	KDM3B	NA	0.165322	0.00888519	0	0	NA	NA	NA	NA	NA	NA
ENSG00000236200	KDM4A-AS1	NA	0.884473	0.00558816	0	0	NA	NA	NA	NA	NA	NA
ENSG00000117139	KDM5B	NA	0.113501	0.0290709	0	0	NA	NA	NA	NA	NA	NA
ENSG00000147050	KDM6A	NA	0.422162	0.0059886	0	0	NA	NA	NA	NA	NA	NA
ENSG00000100441	KHNYN	NA	-0.208196	0.00114827	0	0	NA	NA	NA	NA	NA	NA
ENSG00000235750	KIAA0040	NA	-0.236121	0.0391422	0	0	NA	NA	NA	NA	NA	NA
ENSG00000100578	KIAA0586	NA	0.282645	0.027645	0	0	NA	NA	NA	NA	NA	NA
ENSG00000198920	KIAA0753	NA	0.13061	0.0296273	0	0	NA	NA	NA	NA	NA	NA
ENSG00000100364	KIAA0930	NA	-0.359986	0.00111818	0	0	NA	NA	NA	NA	NA	NA
ENSG00000120549	KIAA1217	NA	0.466183	0.000129405	0	0	NA	NA	NA	NA	NA	NA
ENSG00000150477	KIAA1328	NA	0.277763	0.00247903	0	0	NA	NA	NA	NA	NA	NA
ENSG00000183354	KIAA2026	NA	0.118873	0.0493978	0	0	NA	NA	NA	NA	NA	NA
ENSG00000139116	KIF21A	NA	0.271548	0.0235004	0	0	NA	NA	NA	NA	NA	NA
ENSG00000084731	KIF3C	NA	-0.345646	0.00734815	0	0	NA	NA	NA	NA	NA	NA
ENSG00000167702	KIFC2	NA	-0.270383	0.0309188	0	0	NA	NA	NA	NA	NA	NA
ENSG00000183853	KIRREL1	NA	-0.540492	0.00195283	0	0	NA	NA	NA	NA	NA	NA
ENSG00000174996	KLC2	NA	-0.201227	0.0469902	0	0	NA	NA	NA	NA	NA	NA
ENSG00000172059	KLF11	NA	-0.182219	0.0430919	0	0	NA	NA	NA	NA	NA	NA
ENSG00000129911	KLF16	NA	-0.306194	0.0392995	0	0	NA	NA	NA	NA	NA	NA
ENSG00000127528	KLF2	NA	-0.316769	0.0376893	0	0	NA	NA	NA	NA	NA	NA
ENSG00000136826	KLF4	NA	-0.562971	0.0373993	0	0	NA	NA	NA	NA	NA	NA
ENSG00000067082	KLF6	NA	-0.48479	0.00213936	0	0	NA	NA	NA	NA	NA	NA
ENSG00000118263	KLF7	NA	-0.249703	0.00321677	0	0	NA	NA	NA	NA	NA	NA
ENSG00000174010	KLHL15	NA	0.368944	0.00173834	0	0	NA	NA	NA	NA	NA	NA
ENSG00000187961	KLHL17	NA	-0.365892	0.0172046	0	0	NA	NA	NA	NA	NA	NA
ENSG00000167487	KLHL26	NA	-0.31987	0.00204195	0	0	NA	NA	NA	NA	NA	NA
ENSG00000119771	KLHL29	NA	-0.379941	0.00938813	0	0	NA	NA	NA	NA	NA	NA
ENSG00000109790	KLHL5	NA	-0.198695	0.0257394	0	0	NA	NA	NA	NA	NA	NA
ENSG00000122550	KLHL7	NA	0.24378	0.00566533	0	0	NA	NA	NA	NA	NA	NA
ENSG00000256667	KLRA1P	NA	0.489328	0.015552	0	0	NA	NA	NA	NA	NA	NA
ENSG00000196911	KPNA5	NA	0.286926	0.00361912	0	0	NA	NA	NA	NA	NA	NA
ENSG00000118162	KPTN	NA	-0.238529	0.0421505	0	0	NA	NA	NA	NA	NA	NA
ENSG00000133619	KRBA1	NA	-0.380441	0.00463555	0	0	NA	NA	NA	NA	NA	NA
ENSG00000111057	KRT18	NA	-0.464356	0.00810375	0	0	NA	NA	NA	NA	NA	NA
ENSG00000224520	KRT8P45	NA	-0.52188	0.0320284	0	0	NA	NA	NA	NA	NA	NA
ENSG00000186615	KTN1-AS1	NA	0.43307	0.00487819	0	0	NA	NA	NA	NA	NA	NA
ENSG00000105700	KXD1	NA	-0.193809	0.0106554	0	0	NA	NA	NA	NA	NA	NA
ENSG00000174611	KY	NA	0.673786	0.0189621	0	0	NA	NA	NA	NA	NA	NA
ENSG00000198910	L1CAM	The protein encoded by this gene is an axonal glycoprotein belonging to the immunoglobulin supergene family. The ectodomain, consisting of several immunoglobulin-like domains and fibronectin-like repeats (type III), is linked via a single transmembrane sequence to a conserved cytoplasmic domain. This cell adhesion molecule plays an important role in nervous system development, including neuronal …	-1.25362	0.00288336	1	0	2.058	2.8	0.9	0.8	Previous study showed that doxorubicin therapy can induce a fibrotic phenotypic whih correlates with the colocalisation of L1CAM and persistent DNA damage foci, and that an antibody Ab417 can control vascular DNA damage by inhibiting nuclear L1CAM translocation. L1CAM mRNA levels are associated with anthracycline-induced cardiotoxicity.	pmid34078883 | pmid31231550
ENSG00000087299	L2HGDH	NA	0.270976	0.00948924	0	0	NA	NA	NA	NA	NA	NA
ENSG00000126790	L3HYPDH	NA	-0.257603	0.0189044	0	0	NA	NA	NA	NA	NA	NA
ENSG00000235513	L3MBTL2-AS1	NA	-0.454323	0.0391422	0	0	NA	NA	NA	NA	NA	NA
ENSG00000185896	LAMP1	NA	-0.220504	0.0110105	0	0	NA	NA	NA	NA	NA	NA
ENSG00000078081	LAMP3	NA	-0.181448	0.0464908	0	0	NA	NA	NA	NA	NA	NA
ENSG00000224699	LAMTOR5-AS1	NA	0.350643	0.0192247	0	0	NA	NA	NA	NA	NA	NA
ENSG00000115365	LANCL1	NA	0.251678	0.00430523	0	0	NA	NA	NA	NA	NA	NA
ENSG00000166173	LARP6	NA	-0.42838	0.000216598	0	0	NA	NA	NA	NA	NA	NA
ENSG00000002834	LASP1	NA	-0.481399	0.00186772	0	0	NA	NA	NA	NA	NA	NA
ENSG00000178177	LCORL	NA	0.270923	0.0386435	0	0	NA	NA	NA	NA	NA	NA
ENSG00000169744	LDB2	NA	0.697907	0.00430523	0	0	NA	NA	NA	NA	NA	NA
ENSG00000214110	LDHAP4	NA	-0.35276	0.0197208	0	0	NA	NA	NA	NA	NA	NA
ENSG00000130164	LDLR	NA	-0.433618	0.00721414	0	0	NA	NA	NA	NA	NA	NA
ENSG00000161904	LEMD2	NA	-0.261478	0.00319392	0	0	NA	NA	NA	NA	NA	NA
ENSG00000100097	LGALS1	NA	-0.409383	0.0150891	0	0	NA	NA	NA	NA	NA	NA
ENSG00000145685	LHFPL2	NA	-0.254719	0.0320546	0	0	NA	NA	NA	NA	NA	NA
ENSG00000121897	LIAS	NA	0.17115	0.0319546	0	0	NA	NA	NA	NA	NA	NA
ENSG00000005156	LIG3	NA	0.173083	0.032973	0	0	NA	NA	NA	NA	NA	NA
ENSG00000050405	LIMA1	NA	-0.357563	0.0272758	0	0	NA	NA	NA	NA	NA	NA
ENSG00000136490	LIMD2	NA	-0.372913	0.0181873	0	0	NA	NA	NA	NA	NA	NA
ENSG00000106683	LIMK1	NA	-0.319646	0.00703658	0	0	NA	NA	NA	NA	NA	NA
ENSG00000187772	LIN28B	NA	0.312748	0.0269805	0	0	NA	NA	NA	NA	NA	NA
ENSG00000267796	LIN37	NA	-0.221511	0.0307555	0	0	NA	NA	NA	NA	NA	NA
ENSG00000111052	LIN7A	NA	0.24102	0.0233614	0	0	NA	NA	NA	NA	NA	NA
ENSG00000233237	LINC00472	NA	0.252924	0.0242067	0	0	NA	NA	NA	NA	NA	NA
ENSG00000215483	LINC00598	NA	0.732161	0.0183417	0	0	NA	NA	NA	NA	NA	NA
ENSG00000259129	LINC00648	NA	0.522748	0.00745121	0	0	NA	NA	NA	NA	NA	NA
ENSG00000233117	LINC00702	NA	-0.395569	0.0292203	0	0	NA	NA	NA	NA	NA	NA
ENSG00000224914	LINC00863	NA	0.232294	0.00350111	0	0	NA	NA	NA	NA	NA	NA
ENSG00000204054	LINC00963	NA	-0.403507	0.00381745	0	0	NA	NA	NA	NA	NA	NA
ENSG00000282508	LINC01002	NA	0.216113	0.0293315	0	0	NA	NA	NA	NA	NA	NA
ENSG00000212694	LINC01089	NA	0.217909	0.0385432	0	0	NA	NA	NA	NA	NA	NA
ENSG00000228794	LINC01128	NA	0.333029	0.00312741	0	0	NA	NA	NA	NA	NA	NA
ENSG00000215808	LINC01139	NA	0.566207	0.000380771	0	0	NA	NA	NA	NA	NA	NA
ENSG00000203650	LINC01285	NA	0.57243	0.0270894	0	0	NA	NA	NA	NA	NA	NA
ENSG00000250548	LINC01303	NA	0.982068	0.0142533	0	0	NA	NA	NA	NA	NA	NA
ENSG00000237491	LINC01409	NA	0.296326	0.0143336	0	0	NA	NA	NA	NA	NA	NA
ENSG00000249306	LINC01411	NA	-0.581979	0.015305	0	0	NA	NA	NA	NA	NA	NA
ENSG00000259518	LINC01583	NA	-0.537906	0.0386093	0	0	NA	NA	NA	NA	NA	NA
ENSG00000223485	LINC01615	NA	-0.499136	0.0444287	0	0	NA	NA	NA	NA	NA	NA
ENSG00000257242	LINC01619	NA	0.42616	0.0297563	0	0	NA	NA	NA	NA	NA	NA
ENSG00000236008	LINC01814	NA	0.846582	0.00173318	0	0	NA	NA	NA	NA	NA	NA
ENSG00000236714	LINC01844	NA	0.787908	0.0061267	0	0	NA	NA	NA	NA	NA	NA
ENSG00000271952	LINC01954	NA	0.92281	0.00470632	0	0	NA	NA	NA	NA	NA	NA
ENSG00000250891	LINC02208	NA	0.871669	0.0217327	0	0	NA	NA	NA	NA	NA	NA
ENSG00000238042	LINC02257	LINC02257 (Long Intergenic Non-Protein Coding RNA 2257) is an RNA Gene, and is affiliated with the lncRNA class.	-1.02061	0.00815817	1	0	NA	NA	NA	NA	LINC02257 is an enhancer RNA of prognostic value in colon adenocarcinoma and is responsive to immunotherapy-related analysis in 33 cancers.	pmid33996902
ENSG00000248174	LINC02268	NA	0.739468	0.00865947	0	0	NA	NA	NA	NA	NA	NA
ENSG00000212719	LINC02693	NA	-0.285627	0.0194981	0	0	NA	NA	NA	NA	NA	NA
ENSG00000215246	LINC02982	NA	0.384321	0.0152657	0	0	NA	NA	NA	NA	NA	NA
ENSG00000107798	LIPA	NA	-0.271427	0.0210906	0	0	NA	NA	NA	NA	NA	NA
ENSG00000189067	LITAF	NA	-0.238467	0.0369513	0	0	NA	NA	NA	NA	NA	NA
ENSG00000145721	LIX1	NA	0.660038	0.000863204	0	0	NA	NA	NA	NA	NA	NA
ENSG00000271601	LIX1L	NA	0.111054	0.0428169	0	0	NA	NA	NA	NA	NA	NA
ENSG00000169223	LMAN2	NA	-0.202076	0.00863834	0	0	NA	NA	NA	NA	NA	NA
ENSG00000105983	LMBR1	NA	0.244016	0.00917202	0	0	NA	NA	NA	NA	NA	NA
ENSG00000071282	LMCD1	NA	-0.315587	0.0364691	0	0	NA	NA	NA	NA	NA	NA
ENSG00000100258	LMF2	NA	-0.344128	0.00759828	0	0	NA	NA	NA	NA	NA	NA
ENSG00000136153	LMO7	NA	0.293039	0.0115812	0	0	NA	NA	NA	NA	NA	NA
ENSG00000163380	LMOD3	NA	0.436158	0.0202518	0	0	NA	NA	NA	NA	NA	NA
ENSG00000267034	lnc-PAX3-1:1	NA	0.790484	0.0155907	0	0	NA	NA	NA	NA	NA	NA
ENSG00000206535	LNP1	NA	0.334852	0.037012	0	0	NA	NA	NA	NA	NA	NA
ENSG00000139517	LNX2	NA	0.221578	0.00472747	0	0	NA	NA	NA	NA	NA	NA
ENSG00000196365	LONP1	NA	-0.343747	0.00388549	0	0	NA	NA	NA	NA	NA	NA
ENSG00000102910	LONP2	NA	0.134266	0.00363331	0	0	NA	NA	NA	NA	NA	NA
ENSG00000113083	LOX	NA	-0.883519	0.00340465	0	0	NA	NA	NA	NA	NA	NA
ENSG00000167210	LOXHD1	This gene encodes a highly conserved protein consisting entirely of PLAT (polycystin/lipoxygenase/alpha-toxin) domains, thought to be involved in targeting proteins to the plasma membrane. Studies in mice show that this gene is expressed in the mechanosensory hair cells in the inner ear, and mutations in this gene lead to auditory defects, indicating that this gene is essential for normal hair ce…	1.27651	0.000546578	1	0	0.1692	1.9	1.9	0.5	NA	NA
ENSG00000134013	LOXL2	NA	-0.59644	4.07e-05	0	0	NA	NA	NA	NA	NA	NA
ENSG00000115318	LOXL3	NA	-0.460052	0.0118819	0	0	NA	NA	NA	NA	NA	NA
ENSG00000184574	LPAR5	NA	-0.30255	0.0334128	0	0	NA	NA	NA	NA	NA	NA
ENSG00000153395	LPCAT1	NA	-0.285956	0.00663557	0	0	NA	NA	NA	NA	NA	NA
ENSG00000258636	LRFN5-DT	NA	0.382761	0.0330026	0	0	NA	NA	NA	NA	NA	NA
ENSG00000197324	LRP10	NA	-0.398872	0.00294493	0	0	NA	NA	NA	NA	NA	NA
ENSG00000198812	LRRC10	NA	0.303428	0.0290418	0	0	NA	NA	NA	NA	NA	NA
ENSG00000185028	LRRC14B	NA	0.586578	0.0274466	0	0	NA	NA	NA	NA	NA	NA
ENSG00000010626	LRRC23	NA	-0.23359	0.00430523	0	0	NA	NA	NA	NA	NA	NA
ENSG00000160233	LRRC3	NA	-0.298471	0.0256837	0	0	NA	NA	NA	NA	NA	NA
ENSG00000137507	LRRC32	NA	-0.29362	0.0465	0	0	NA	NA	NA	NA	NA	NA
ENSG00000263142	LRRC37A17P	NA	0.384124	0.049493	0	0	NA	NA	NA	NA	NA	NA
ENSG00000214425	LRRC37A4P	NA	0.527227	0.00305999	0	0	NA	NA	NA	NA	NA	NA
ENSG00000122477	LRRC39	NA	0.54169	0.00123203	0	0	NA	NA	NA	NA	NA	NA
ENSG00000237463	LRRC52-AS1	NA	0.876718	0.0107052	0	0	NA	NA	NA	NA	NA	NA
ENSG00000108829	LRRC59	NA	-0.220671	0.000173837	0	0	NA	NA	NA	NA	NA	NA
ENSG00000136802	LRRC8A	NA	-0.412086	0.00369311	0	0	NA	NA	NA	NA	NA	NA
ENSG00000231999	LRRC8C-DT	NA	0.388816	0.000732088	0	0	NA	NA	NA	NA	NA	NA
ENSG00000171017	LRRC8E	NA	-0.574915	0.00233863	0	0	NA	NA	NA	NA	NA	NA
ENSG00000188906	LRRK2	NA	0.72829	8.22e-06	0	0	NA	NA	NA	NA	NA	NA
ENSG00000198739	LRRTM3	Involved in presynapse assembly. Acts upstream of or within positive regulation of amyloid-beta formation. Is active in glutamatergic synapse.	1.91276	4.07e-05	1	1	0.02314	0.1	3.7	0	LRRTM3 levels are associated with anthracycline-induced cardiotoxicity. LRRTM3 mRNA levels are upregulated in single-cell transcriptomics for hypertrophic cardiomyopathy.	pmid31231550 | pmid35545053
ENSG00000181817	LSM10	NA	-0.163177	0.0396966	0	0	NA	NA	NA	NA	NA	NA
ENSG00000111144	LTA4H	NA	0.137952	0.0432227	0	0	NA	NA	NA	NA	NA	NA
ENSG00000213903	LTB4R	NA	-0.322728	0.00681114	0	0	NA	NA	NA	NA	NA	NA
ENSG00000213906	LTB4R2	NA	-0.383162	0.0191745	0	0	NA	NA	NA	NA	NA	NA
ENSG00000153714	LURAP1L	NA	-0.763928	0.00148409	0	0	NA	NA	NA	NA	NA	NA
ENSG00000254087	LYN	NA	-0.274849	0.000303146	0	0	NA	NA	NA	NA	NA	NA
ENSG00000187123	LYPD6	NA	0.414914	0.049156	0	0	NA	NA	NA	NA	NA	NA
ENSG00000163155	LYSMD1	NA	0.129792	0.0430473	0	0	NA	NA	NA	NA	NA	NA
ENSG00000088899	LZTS3	NA	-0.523115	0.00378084	0	0	NA	NA	NA	NA	NA	NA
ENSG00000113648	MACROH2A1	NA	0.161607	0.00953176	0	0	NA	NA	NA	NA	NA	NA
ENSG00000179632	MAF1	NA	-0.22877	0.0072932	0	0	NA	NA	NA	NA	NA	NA
ENSG00000185022	MAFF	NA	-0.903614	3e-05	0	0	NA	NA	NA	NA	NA	NA
ENSG00000197063	MAFG	NA	-0.248239	0.0250001	0	0	NA	NA	NA	NA	NA	NA
ENSG00000198517	MAFK	NA	-0.349355	0.00966385	0	0	NA	NA	NA	NA	NA	NA
ENSG00000187243	MAGED4B	NA	-0.287197	0.0195059	0	0	NA	NA	NA	NA	NA	NA
ENSG00000144063	MALL	This gene encodes an element of the machinery for raft-mediated trafficking in endothelial cells. The encoded protein, a member of the MAL proteolipid family, predominantly localizes in glycolipid- and cholesterol-enriched membrane (GEM) rafts. It interacts with caveolin-1.	-1.09022	0.00230918	1	1	0.7395	51.6	0.4	5.2	MAL protein has been shown to suppress metastasis and invasion of gastric cancer cells by interfering with phosphorylation of STAT3, signaling via which has been associated with activation of anti-oxidative, anti-apoptotic, and pro-angiogenic genes in the heart.	pmid35093120 | pmid31709266
ENSG00000196782	MAML3	NA	0.206286	0.0107507	0	0	NA	NA	NA	NA	NA	NA
ENSG00000013288	MAN2B2	NA	-0.199799	0.0498306	0	0	NA	NA	NA	NA	NA	NA
ENSG00000145050	MANF	NA	-0.291584	0.00222027	0	0	NA	NA	NA	NA	NA	NA
ENSG00000140941	MAP1LC3B	NA	-0.35569	0.000208733	0	0	NA	NA	NA	NA	NA	NA
ENSG00000258102	MAP1LC3B2	NA	-0.25068	0.0334182	0	0	NA	NA	NA	NA	NA	NA
ENSG00000078018	MAP2	NA	-0.89579	0.00103654	0	0	NA	NA	NA	NA	NA	NA
ENSG00000126934	MAP2K2	NA	-0.198854	0.0274049	0	0	NA	NA	NA	NA	NA	NA
ENSG00000108984	MAP2K6	This gene encodes a member of the dual specificity protein kinase family, which functions as a mitogen-activated protein (MAP) kinase kinase. MAP kinases, also known as extracellular signal-regulated kinases (ERKs), act as an integration point for multiple biochemical signals. This protein phosphorylates and activates p38 MAP kinase in response to inflammatory cytokines or environmental stress. A…	1.06978	0.00309563	1	0	0.3428	0.8	1.4	3	MAP2K6 mRNA levels are associated with anthracycline-induced cardiotoxicity. MAP2K6 KO mice develop cardiac hypertrophy which progresses to cardiac dilatation and fibrosis with age. This cardiac hypertrophy is reverted by knocking out either p38y or p38 delta, or by inhibiting the mTOR pathway.	pmid31231550 | pmid35971771
ENSG00000095015	MAP3K1	NA	0.277393	0.00313301	0	0	NA	NA	NA	NA	NA	NA
ENSG00000198909	MAP3K3	NA	-0.189919	0.0349198	0	0	NA	NA	NA	NA	NA	NA
ENSG00000142733	MAP3K6	NA	-0.316839	0.0274924	0	0	NA	NA	NA	NA	NA	NA
ENSG00000107968	MAP3K8	NA	-0.311116	0.0312391	0	0	NA	NA	NA	NA	NA	NA
ENSG00000047849	MAP4	NA	-0.366792	6.08e-06	0	0	NA	NA	NA	NA	NA	NA
ENSG00000231312	MAP4K3-DT	NA	0.303373	0.000481137	0	0	NA	NA	NA	NA	NA	NA
ENSG00000184368	MAP7D2	NA	0.843215	0.0247008	0	0	NA	NA	NA	NA	NA	NA
ENSG00000102882	MAPK3	NA	-0.319789	0.00398049	0	0	NA	NA	NA	NA	NA	NA
ENSG00000166484	MAPK7	NA	-0.226523	0.0175531	0	0	NA	NA	NA	NA	NA	NA
ENSG00000121653	MAPK8IP1	NA	-0.324431	0.00288336	0	0	NA	NA	NA	NA	NA	NA
ENSG00000119487	MAPKAP1	NA	-0.131291	0.0406239	0	0	NA	NA	NA	NA	NA	NA
ENSG00000137802	MAPKBP1	NA	0.201061	0.020998	0	0	NA	NA	NA	NA	NA	NA
ENSG00000173926	MARCHF3	NA	-0.421651	0.000292962	0	0	NA	NA	NA	NA	NA	NA
ENSG00000166986	MARS1	NA	-0.419663	0.00184129	0	0	NA	NA	NA	NA	NA	NA
ENSG00000198125	MB	NA	0.50816	0.0177656	0	0	NA	NA	NA	NA	NA	NA
ENSG00000151332	MBIP	NA	0.192555	0.0311739	0	0	NA	NA	NA	NA	NA	NA
ENSG00000076770	MBNL3	NA	0.694762	0.00801406	0	0	NA	NA	NA	NA	NA	NA
ENSG00000172197	MBOAT1	NA	0.51432	0.00059858	0	0	NA	NA	NA	NA	NA	NA
ENSG00000176136	MC5R	This gene encodes a member of the seven-pass transmembrane G protein-coupled melanocortin receptor protein family that stimulate cAMP signal transduction. The encoded protein is a receptor for melanocyte-stimulating hormone and adrenocorticotropic hormone and is suggested to play a role in sebum generation.	2.13613	0.000337451	1	1	0	0	0	0	Cardiac hypertrophy is caused by an increased glucose uptake into cardiomyocytes which determines a high glucose-mediated oxidative stress in cardiomyocytes. Previous study showed that MC5R agonism reduces glucose uptake by cardiomyocytes via PI3K activity and thus has an anti-hypertrophic effect.	pmid30416452
ENSG00000171444	MCC	NA	0.242681	0.0274225	0	0	NA	NA	NA	NA	NA	NA
ENSG00000131844	MCCC2	NA	0.309195	0.00076569	0	0	NA	NA	NA	NA	NA	NA
ENSG00000090674	MCOLN1	NA	-0.30852	0.0131304	0	0	NA	NA	NA	NA	NA	NA
ENSG00000014641	MDH1	NA	0.200944	0.0477953	0	0	NA	NA	NA	NA	NA	NA
ENSG00000140950	MEAK7	NA	-0.128474	0.0458355	0	0	NA	NA	NA	NA	NA	NA
ENSG00000116353	MECR	NA	-0.180375	0.0142186	0	0	NA	NA	NA	NA	NA	NA
ENSG00000133398	MED10	NA	-0.197092	0.0187883	0	0	NA	NA	NA	NA	NA	NA
ENSG00000180182	MED14	NA	0.191811	0.00190437	0	0	NA	NA	NA	NA	NA	NA
ENSG00000124641	MED20	NA	0.186495	0.0349215	0	0	NA	NA	NA	NA	NA	NA
ENSG00000118579	MED28	NA	0.192142	0.00148143	0	0	NA	NA	NA	NA	NA	NA
ENSG00000102802	MEDAG	NA	-0.503065	0.0397261	0	0	NA	NA	NA	NA	NA	NA
ENSG00000081189	MEF2C	NA	0.315311	0.00197443	0	0	NA	NA	NA	NA	NA	NA
ENSG00000223403	MEG9	NA	-0.401798	0.0492269	0	0	NA	NA	NA	NA	NA	NA
ENSG00000105419	MEIS3	NA	-0.279114	0.0123626	0	0	NA	NA	NA	NA	NA	NA
ENSG00000176845	METRNL	NA	-0.250784	0.0378063	0	0	NA	NA	NA	NA	NA	NA
ENSG00000037897	METTL1	NA	-0.198041	0.0465	0	0	NA	NA	NA	NA	NA	NA
ENSG00000185432	METTL7A	NA	0.629975	0.00085166	0	0	NA	NA	NA	NA	NA	NA
ENSG00000181588	MEX3D	NA	-0.355671	0.0113035	0	0	NA	NA	NA	NA	NA	NA
ENSG00000197614	MFAP5	NA	-0.117622	0.0379432	0	0	NA	NA	NA	NA	NA	NA
ENSG00000140545	MFGE8	NA	-0.244672	0.0452892	0	0	NA	NA	NA	NA	NA	NA
ENSG00000118855	MFSD1	NA	-0.263265	6.34e-05	0	0	NA	NA	NA	NA	NA	NA
ENSG00000161091	MFSD12	NA	-0.402372	0.00167952	0	0	NA	NA	NA	NA	NA	NA
ENSG00000148110	MFSD14B	NA	-0.15714	0.00248131	0	0	NA	NA	NA	NA	NA	NA
ENSG00000174514	MFSD4A	Predicted to enable glucose transmembrane transporter activity. Predicted to be involved in glucose transmembrane transport. Predicted to be integral component of membrane.	1.0903	0.00402045	1	0	0.3534	0	0	0	MFSD4A mRNA levels are associated with anthracycline-induced cardiotoxicity.	pmid31231550
ENSG00000174197	MGA	NA	0.17376	0.0448725	0	0	NA	NA	NA	NA	NA	NA
ENSG00000131446	MGAT1	NA	-0.226535	0.0095675	0	0	NA	NA	NA	NA	NA	NA
ENSG00000071073	MGAT4A	NA	0.334617	0.00120719	0	0	NA	NA	NA	NA	NA	NA
ENSG00000161013	MGAT4B	NA	-0.246865	0.0059886	0	0	NA	NA	NA	NA	NA	NA
ENSG00000182050	MGAT4C	NA	0.379522	0.0192247	0	0	NA	NA	NA	NA	NA	NA
ENSG00000074416	MGLL	NA	-0.541366	0.018123	0	0	NA	NA	NA	NA	NA	NA
ENSG00000008394	MGST1	NA	-0.624374	0.000546578	0	0	NA	NA	NA	NA	NA	NA
ENSG00000204520	MICA	NA	-0.311941	0.00441906	0	0	NA	NA	NA	NA	NA	NA
ENSG00000204516	MICB	NA	-0.56395	0.0128415	0	0	NA	NA	NA	NA	NA	NA
ENSG00000165175	MID1IP1	NA	-0.236833	0.0192225	0	0	NA	NA	NA	NA	NA	NA
ENSG00000240972	MIF	NA	-0.270461	0.0494242	0	0	NA	NA	NA	NA	NA	NA
ENSG00000125457	MIF4GD	NA	-0.2155	0.0159619	0	0	NA	NA	NA	NA	NA	NA
ENSG00000151338	MIPOL1	NA	0.239611	0.0154853	0	0	NA	NA	NA	NA	NA	NA
ENSG00000255248	MIR100HG	NA	0.189409	0.0483399	0	0	NA	NA	NA	NA	NA	NA
ENSG00000265142	MIR133A1HG	NA	0.546228	0.0212879	0	0	NA	NA	NA	NA	NA	NA
ENSG00000259820	MIR30DHG	NA	0.295264	0.0366023	0	0	NA	NA	NA	NA	NA	NA
ENSG00000228526	MIR34AHG	NA	0.457438	0.0231245	0	0	NA	NA	NA	NA	NA	NA
ENSG00000172965	MIR4435-2HG	NA	-0.382799	0.0129023	0	0	NA	NA	NA	NA	NA	NA
ENSG00000228340	MIR646HG	NA	0.658566	0.0375221	0	0	NA	NA	NA	NA	NA	NA
ENSG00000215386	MIR99AHG	NA	0.502595	0.000546578	0	0	NA	NA	NA	NA	NA	NA
ENSG00000197182	MIRLET7BHG	NA	-0.362622	0.0395419	0	0	NA	NA	NA	NA	NA	NA
ENSG00000187098	MITF	NA	0.312894	0.0323711	0	0	NA	NA	NA	NA	NA	NA
ENSG00000178053	MLF1	NA	0.373627	0.0119611	0	0	NA	NA	NA	NA	NA	NA
ENSG00000119684	MLH3	NA	0.168869	0.0400242	0	0	NA	NA	NA	NA	NA	NA
ENSG00000171843	MLLT3	NA	0.247707	0.0351517	0	0	NA	NA	NA	NA	NA	NA
ENSG00000115648	MLPH	NA	-0.460347	0.0299783	0	0	NA	NA	NA	NA	NA	NA
ENSG00000175727	MLXIP	NA	-0.25469	0.0347156	0	0	NA	NA	NA	NA	NA	NA
ENSG00000132763	MMACHC	NA	0.314246	0.00989459	0	0	NA	NA	NA	NA	NA	NA
ENSG00000157227	MMP14	NA	-0.590405	0.0121009	0	0	NA	NA	NA	NA	NA	NA
ENSG00000123342	MMP19	NA	-0.525792	0.0132596	0	0	NA	NA	NA	NA	NA	NA
ENSG00000125966	MMP24	NA	-0.452883	0.0144541	0	0	NA	NA	NA	NA	NA	NA
ENSG00000169184	MN1	NA	-0.214878	0.0231144	0	0	NA	NA	NA	NA	NA	NA
ENSG00000070444	MNT	NA	-0.221438	0.0230891	0	0	NA	NA	NA	NA	NA	NA
ENSG00000173542	MOB1B	NA	0.249959	0.0168917	0	0	NA	NA	NA	NA	NA	NA
ENSG00000172081	MOB3A	NA	-0.199001	0.0184801	0	0	NA	NA	NA	NA	NA	NA
ENSG00000247796	MOCS2-DT	NA	0.427809	0.00404502	0	0	NA	NA	NA	NA	NA	NA
ENSG00000204655	MOG	NA	0.836599	0.00349266	0	0	NA	NA	NA	NA	NA	NA
ENSG00000115275	MOGS	NA	-0.285423	0.00175422	0	0	NA	NA	NA	NA	NA	NA
ENSG00000103111	MON1B	NA	-0.271289	0.00214076	0	0	NA	NA	NA	NA	NA	NA
ENSG00000061987	MON2	NA	0.175209	0.0183063	0	0	NA	NA	NA	NA	NA	NA
ENSG00000129255	MPDU1	NA	-0.168737	0.0381431	0	0	NA	NA	NA	NA	NA	NA
ENSG00000196199	MPHOSPH8	NA	0.127144	0.0170792	0	0	NA	NA	NA	NA	NA	NA
ENSG00000051825	MPHOSPH9	NA	0.403313	0.00403798	0	0	NA	NA	NA	NA	NA	NA
ENSG00000066382	MPPED2	NA	0.325851	0.0263044	0	0	NA	NA	NA	NA	NA	NA
ENSG00000133030	MPRIP	NA	-0.115841	0.0439913	0	0	NA	NA	NA	NA	NA	NA
ENSG00000197965	MPZL1	NA	-0.289567	0.00662537	0	0	NA	NA	NA	NA	NA	NA
ENSG00000135324	MRAP2	NA	0.292448	0.0415154	0	0	NA	NA	NA	NA	NA	NA
ENSG00000158042	MRPL17	NA	-0.108365	0.0392187	0	0	NA	NA	NA	NA	NA	NA
ENSG00000132313	MRPL35	NA	0.15473	0.0449779	0	0	NA	NA	NA	NA	NA	NA
ENSG00000198015	MRPL42	NA	0.158998	0.0203694	0	0	NA	NA	NA	NA	NA	NA
ENSG00000055950	MRPL43	NA	-0.117172	0.041868	0	0	NA	NA	NA	NA	NA	NA
ENSG00000131368	MRPS25	NA	0.183493	0.00311637	0	0	NA	NA	NA	NA	NA	NA
ENSG00000112996	MRPS30	NA	0.224399	0.0063932	0	0	NA	NA	NA	NA	NA	NA
ENSG00000251141	MRPS30-DT	NA	0.424223	0.00571813	0	0	NA	NA	NA	NA	NA	NA
ENSG00000135972	MRPS9	NA	0.174769	0.0249914	0	0	NA	NA	NA	NA	NA	NA
ENSG00000186260	MRTFB	NA	0.278504	4.93e-05	0	0	NA	NA	NA	NA	NA	NA
ENSG00000053372	MRTO4	NA	-0.207902	0.0013715	0	0	NA	NA	NA	NA	NA	NA
ENSG00000120458	MSANTD2	NA	0.197905	0.0360668	0	0	NA	NA	NA	NA	NA	NA
ENSG00000178860	MSC	NA	-0.823653	0.00266247	0	0	NA	NA	NA	NA	NA	NA
ENSG00000235531	MSC-AS1	NA	-0.345297	0.0430641	0	0	NA	NA	NA	NA	NA	NA
ENSG00000153944	MSI2	NA	0.348256	0.000251756	0	0	NA	NA	NA	NA	NA	NA
ENSG00000188895	MSL1	NA	0.123912	0.0183063	0	0	NA	NA	NA	NA	NA	NA
ENSG00000147065	MSN	NA	-0.312601	0.00156951	0	0	NA	NA	NA	NA	NA	NA
ENSG00000198417	MT1F	NA	-0.573826	0.0225159	0	0	NA	NA	NA	NA	NA	NA
ENSG00000187193	MT1X	NA	-0.316808	0.0185475	0	0	NA	NA	NA	NA	NA	NA
ENSG00000125148	MT2A	NA	-0.935954	0.00059858	0	0	NA	NA	NA	NA	NA	NA
ENSG00000186205	MTARC1	NA	0.398743	0.0361548	0	0	NA	NA	NA	NA	NA	NA
ENSG00000120832	MTERF2	NA	0.34403	0.00110607	0	0	NA	NA	NA	NA	NA	NA
ENSG00000117640	MTFR1L	NA	0.159023	0.00414723	0	0	NA	NA	NA	NA	NA	NA
ENSG00000120254	MTHFD1L	NA	-0.243757	0.027645	0	0	NA	NA	NA	NA	NA	NA
ENSG00000065911	MTHFD2	NA	-0.686742	0.000272567	0	0	NA	NA	NA	NA	NA	NA
ENSG00000063601	MTMR1	NA	0.113322	0.0253912	0	0	NA	NA	NA	NA	NA	NA
ENSG00000212907	MT-ND4L	NA	0.148757	0.0350814	0	0	NA	NA	NA	NA	NA	NA
ENSG00000198786	MT-ND5	NA	0.168874	0.0116583	0	0	NA	NA	NA	NA	NA	NA
ENSG00000107951	MTPAP	NA	0.146286	0.0455731	0	0	NA	NA	NA	NA	NA	NA
ENSG00000116984	MTR	NA	0.15427	0.0211297	0	0	NA	NA	NA	NA	NA	NA
ENSG00000209082	MT-TL1	NA	0.362021	0.0273798	0	0	NA	NA	NA	NA	NA	NA
ENSG00000210151	MT-TS1	NA	-0.851892	0.00568637	0	0	NA	NA	NA	NA	NA	NA
ENSG00000180354	MTURN	NA	0.18896	0.0189599	0	0	NA	NA	NA	NA	NA	NA
ENSG00000129422	MTUS1	NA	0.234835	0.0469629	0	0	NA	NA	NA	NA	NA	NA
ENSG00000185499	MUC1	NA	-0.471832	0.00747374	0	0	NA	NA	NA	NA	NA	NA
ENSG00000205592	MUC19	NA	0.978252	0.0158975	0	0	NA	NA	NA	NA	NA	NA
ENSG00000013364	MVP	NA	-0.276697	0.0489221	0	0	NA	NA	NA	NA	NA	NA
ENSG00000059728	MXD1	NA	-0.267042	0.00760834	0	0	NA	NA	NA	NA	NA	NA
ENSG00000182534	MXRA7	NA	-0.288398	0.000665167	0	0	NA	NA	NA	NA	NA	NA
ENSG00000162576	MXRA8	NA	-0.416475	0.0406675	0	0	NA	NA	NA	NA	NA	NA
ENSG00000179820	MYADM	NA	-0.269496	0.0115812	0	0	NA	NA	NA	NA	NA	NA
ENSG00000086967	MYBPC2	NA	-0.0819399	0.0194681	0	0	NA	NA	NA	NA	NA	NA
ENSG00000136997	MYC	NA	-0.921229	0.000173837	0	0	NA	NA	NA	NA	NA	NA
ENSG00000116990	MYCL	NA	0.347534	0.0416046	0	0	NA	NA	NA	NA	NA	NA
ENSG00000172936	MYD88	NA	-0.337739	0.00208941	0	0	NA	NA	NA	NA	NA	NA
ENSG00000074842	MYDGF	NA	-0.400963	0.00164271	0	0	NA	NA	NA	NA	NA	NA
ENSG00000257605	MYG1-AS1	NA	-0.415028	0.0464908	0	0	NA	NA	NA	NA	NA	NA
ENSG00000133392	MYH11	The protein encoded by this gene is a smooth muscle myosin belonging to the myosin heavy chain family. The gene product is a subunit of a hexameric protein that consists of two heavy chain subunits and two pairs of non-identical light chain subunits. It functions as a major contractile protein, converting chemical energy into mechanical energy through the hydrolysis of ATP. A chromosomal rearrang…	1.06994	0.00567841	1	0	16.25	62.4	44.6	40.3	MYH11 gene mutations can result in patency of the arterial duct and also in the physiological closure of the arterial duct, but its penetrance is relatively rare. MYH11 protein levels in adipose tissue of obese mice were significantly altered by silybin (polyphenolic antioxidant in Compositae family) treatment, and were associated with vascular smooth muscle contraction, regulation of actin cytos…	pmid17956658 | pmid33785854
ENSG00000078814	MYH7B	NA	0.282648	0.0252269	0	0	NA	NA	NA	NA	NA	NA
ENSG00000100345	MYH9	NA	-0.600656	0.000183513	0	0	NA	NA	NA	NA	NA	NA
ENSG00000118680	MYL12B	NA	-0.208542	0.0163927	0	0	NA	NA	NA	NA	NA	NA
ENSG00000140795	MYLK3	NA	0.353609	0.0059886	0	0	NA	NA	NA	NA	NA	NA
ENSG00000197879	MYO1C	NA	-0.248956	0.0168255	0	0	NA	NA	NA	NA	NA	NA
ENSG00000176658	MYO1D	NA	-0.41732	0.00223777	0	0	NA	NA	NA	NA	NA	NA
ENSG00000157483	MYO1E	NA	-0.228491	0.030268	0	0	NA	NA	NA	NA	NA	NA
ENSG00000099331	MYO9B	NA	-0.223206	0.0275217	0	0	NA	NA	NA	NA	NA	NA
ENSG00000138119	MYOF	NA	-0.344425	0.00321479	0	0	NA	NA	NA	NA	NA	NA
ENSG00000036448	MYOM2	NA	0.322558	0.0459635	0	0	NA	NA	NA	NA	NA	NA
ENSG00000142661	MYOM3	NA	0.666839	0.0117164	0	0	NA	NA	NA	NA	NA	NA
ENSG00000138347	MYPN	NA	0.531379	0.000665167	0	0	NA	NA	NA	NA	NA	NA
ENSG00000124920	MYRF	NA	-0.893154	0.00529608	0	0	NA	NA	NA	NA	NA	NA
ENSG00000162601	MYSM1	NA	0.275938	0.00186931	0	0	NA	NA	NA	NA	NA	NA
ENSG00000078177	N4BP2	NA	0.286465	0.00639271	0	0	NA	NA	NA	NA	NA	NA
ENSG00000172766	NAA16	NA	0.188821	0.0354597	0	0	NA	NA	NA	NA	NA	NA
ENSG00000110583	NAA40	NA	0.122949	0.0410416	0	0	NA	NA	NA	NA	NA	NA
ENSG00000077616	NAALAD2	NA	0.693953	0.000533934	0	0	NA	NA	NA	NA	NA	NA
ENSG00000138386	NAB1	NA	0.22609	0.00345491	0	0	NA	NA	NA	NA	NA	NA
ENSG00000136274	NACAD	NA	-0.301981	0.0192225	0	0	NA	NA	NA	NA	NA	NA
ENSG00000008130	NADK	NA	-0.269482	0.00462325	0	0	NA	NA	NA	NA	NA	NA
ENSG00000108784	NAGLU	NA	-0.331896	0.0208274	0	0	NA	NA	NA	NA	NA	NA
ENSG00000103174	NAGPA	NA	-0.250301	0.0308441	0	0	NA	NA	NA	NA	NA	NA
ENSG00000105835	NAMPT	NA	-0.236677	0.0342141	0	0	NA	NA	NA	NA	NA	NA
ENSG00000095380	NANS	NA	-0.159185	0.0432718	0	0	NA	NA	NA	NA	NA	NA
ENSG00000205531	NAP1L4	NA	0.11469	0.0214526	0	0	NA	NA	NA	NA	NA	NA
ENSG00000161048	NAPEPLD	NA	0.401945	0.00388549	0	0	NA	NA	NA	NA	NA	NA
ENSG00000158747	NBL1	NA	-0.538573	0.00672609	0	0	NA	NA	NA	NA	NA	NA
ENSG00000104490	NCALD	NA	0.468434	0.0315505	0	0	NA	NA	NA	NA	NA	NA
ENSG00000125912	NCLN	NA	-0.33712	0.00882555	0	0	NA	NA	NA	NA	NA	NA
ENSG00000266412	NCOA4	NA	0.120312	0.0344883	0	0	NA	NA	NA	NA	NA	NA
ENSG00000111912	NCOA7	NA	-0.370626	0.00102174	0	0	NA	NA	NA	NA	NA	NA
ENSG00000104419	NDRG1	NA	-0.526015	0.0211128	0	0	NA	NA	NA	NA	NA	NA
ENSG00000103034	NDRG4	NA	0.293882	0.0304793	0	0	NA	NA	NA	NA	NA	NA
ENSG00000164100	NDST3	NA	0.535342	0.00745593	0	0	NA	NA	NA	NA	NA	NA
ENSG00000130414	NDUFA10	NA	0.150995	0.0250512	0	0	NA	NA	NA	NA	NA	NA
ENSG00000128609	NDUFA5	NA	0.271839	0.015342	0	0	NA	NA	NA	NA	NA	NA
ENSG00000109390	NDUFC1	NA	0.1657	0.0150527	0	0	NA	NA	NA	NA	NA	NA
ENSG00000183091	NEB	NA	0.484479	0.0106323	0	0	NA	NA	NA	NA	NA	NA
ENSG00000089818	NECAP1	NA	0.144851	0.0183063	0	0	NA	NA	NA	NA	NA	NA
ENSG00000157191	NECAP2	NA	-0.27175	0.00684758	0	0	NA	NA	NA	NA	NA	NA
ENSG00000130202	NECTIN2	NA	-0.280294	0.00302623	0	0	NA	NA	NA	NA	NA	NA
ENSG00000129559	NEDD8	NA	-0.0965282	0.0499003	0	0	NA	NA	NA	NA	NA	NA
ENSG00000137601	NEK1	NA	0.188582	0.0352768	0	0	NA	NA	NA	NA	NA	NA
ENSG00000119638	NEK9	NA	0.139532	0.0121108	0	0	NA	NA	NA	NA	NA	NA
ENSG00000204356	NELFE	NA	-0.126016	0.0462374	0	0	NA	NA	NA	NA	NA	NA
ENSG00000233654	NEMP2-DT	NA	0.391359	0.0406575	0	0	NA	NA	NA	NA	NA	NA
ENSG00000204386	NEU1	NA	-0.25303	0.0347156	0	0	NA	NA	NA	NA	NA	NA
ENSG00000214357	NEURL1B	NA	0.498859	0.0189572	0	0	NA	NA	NA	NA	NA	NA
ENSG00000101096	NFATC2	NA	0.479748	0.000866634	0	0	NA	NA	NA	NA	NA	NA
ENSG00000050344	NFE2L3	NA	-0.610543	0.00493086	0	0	NA	NA	NA	NA	NA	NA
ENSG00000008441	NFIX	NA	-0.260869	0.0472113	0	0	NA	NA	NA	NA	NA	NA
ENSG00000104825	NFKBIB	NA	-0.229972	0.0260942	0	0	NA	NA	NA	NA	NA	NA
ENSG00000120837	NFYB	NA	0.353598	0.00600306	0	0	NA	NA	NA	NA	NA	NA
ENSG00000066136	NFYC	NA	0.162278	0.00835965	0	0	NA	NA	NA	NA	NA	NA
ENSG00000196865	NHLRC2	NA	0.217211	0.0117702	0	0	NA	NA	NA	NA	NA	NA
ENSG00000188811	NHLRC3	NA	0.210693	0.0459808	0	0	NA	NA	NA	NA	NA	NA
ENSG00000225177	NHSL1-AS1	NA	-0.476207	0.0296321	0	0	NA	NA	NA	NA	NA	NA
ENSG00000135842	NIBAN1	NA	-0.348069	0.024929	0	0	NA	NA	NA	NA	NA	NA
ENSG00000136830	NIBAN2	NA	-0.2656	0.0283782	0	0	NA	NA	NA	NA	NA	NA
ENSG00000167483	NIBAN3	NA	-0.481657	0.0245604	0	0	NA	NA	NA	NA	NA	NA
ENSG00000285967	NIPBL-DT	NA	0.394897	0.000113729	0	0	NA	NA	NA	NA	NA	NA
ENSG00000165028	NIPSNAP3B	NA	0.280076	0.0421422	0	0	NA	NA	NA	NA	NA	NA
ENSG00000140807	NKD1	NA	0.986548	0.00304091	0	0	NA	NA	NA	NA	NA	NA
ENSG00000114857	NKTR	NA	0.216689	0.00532948	0	0	NA	NA	NA	NA	NA	NA
ENSG00000109705	NKX3-2	NA	0.464643	0.0177398	0	0	NA	NA	NA	NA	NA	NA
ENSG00000087095	NLK	NA	0.297885	0.00320818	0	0	NA	NA	NA	NA	NA	NA
ENSG00000243678	NME2	NA	-0.289477	0.00158768	0	0	NA	NA	NA	NA	NA	NA
ENSG00000123609	NMI	NA	-0.255502	0.0433479	0	0	NA	NA	NA	NA	NA	NA
ENSG00000157064	NMNAT2	NA	0.387698	0.000304604	0	0	NA	NA	NA	NA	NA	NA
ENSG00000163864	NMNAT3	NA	0.197379	0.0365658	0	0	NA	NA	NA	NA	NA	NA
ENSG00000171658	NMRAL2P	NA	-0.854668	0.00511774	0	0	NA	NA	NA	NA	NA	NA
ENSG00000166741	NNMT	NA	-0.921453	0.000340528	0	0	NA	NA	NA	NA	NA	NA
ENSG00000112992	NNT	NA	0.236314	0.0339862	0	0	NA	NA	NA	NA	NA	NA
ENSG00000248092	NNT-AS1	NA	0.205867	0.017895	0	0	NA	NA	NA	NA	NA	NA
ENSG00000103512	NOMO1	NA	-0.0985405	0.00950344	0	0	NA	NA	NA	NA	NA	NA
ENSG00000151131	NOPCHAP1	NA	0.381496	0.000262852	0	0	NA	NA	NA	NA	NA	NA
ENSG00000164867	NOS3	NA	0.372946	0.0345151	0	0	NA	NA	NA	NA	NA	NA
ENSG00000074181	NOTCH3	NA	-0.483447	0.0139958	0	0	NA	NA	NA	NA	NA	NA
ENSG00000104967	NOVA2	NA	-0.411825	0.0406675	0	0	NA	NA	NA	NA	NA	NA
ENSG00000149308	NPAT	NA	0.156947	0.0359985	0	0	NA	NA	NA	NA	NA	NA
ENSG00000141458	NPC1	NA	-0.290212	0.0166192	0	0	NA	NA	NA	NA	NA	NA
ENSG00000119655	NPC2	NA	-0.194164	0.00495703	0	0	NA	NA	NA	NA	NA	NA
ENSG00000169246	NPIPB3	NA	-0.345607	0.00203588	0	0	NA	NA	NA	NA	NA	NA
ENSG00000181163	NPM1	NA	-0.158047	0.00710629	0	0	NA	NA	NA	NA	NA	NA
ENSG00000159899	NPR2	NA	-0.241216	0.00763719	0	0	NA	NA	NA	NA	NA	NA
ENSG00000113389	NPR3	NA	0.44901	0.0275217	0	0	NA	NA	NA	NA	NA	NA
ENSG00000171246	NPTX1	NA	-0.572605	0.0143644	0	0	NA	NA	NA	NA	NA	NA
ENSG00000106236	NPTX2	NA	-0.708649	0.014244	0	0	NA	NA	NA	NA	NA	NA
ENSG00000164128	NPY1R	This gene belongs to the G-protein-coupled receptor superfamily. The encoded transmembrane protein mediates the function of neuropeptide Y (NPY), a neurotransmitter, and peptide YY (PYY), a gastrointestinal hormone. The encoded receptor undergoes fast agonist-induced internalization through clathrin-coated pits and is subsequently recycled back to the cell membrane. Activation of Y1 receptors may…	1.19296	4.82e-05	1	1	0.3485	5	0.9	5	NPY is the most abundant neuropeptide in the heart and a co-transmitter of the sympathetic nervous system that plays a role in cardiac disease. Transgenic mice overexpressing NPY in noradrenergic neurons treated with doxorubicin experienced a lowered ejection fraction compared to wild-type mice and overall suggest that NPY increases susceptibility to doxorubicin-induced cardiotoxicity. NPY1R mRNA…	pmid6379758 | pmid17979778 | pmid25149360 | pmid30283345 | pmid31811615 | pmid26537877 | pmid31231550
ENSG00000185149	NPY2R	Predicted to enable calcium channel regulator activity and neuropeptide Y receptor activity. Involved in cardiac left ventricle morphogenesis and outflow tract morphogenesis. Located in cilium. Implicated in Huntington's disease; morbid obesity; and obesity. Biomarker of peripheral artery disease and temporal lobe epilepsy.	1.51033	0.00032599	1	1	0	0	0	0	NPY is the most abundant neuropeptide in the heart and a co-transmitter of the sympathetic nervous system that plays a role in cardiac disease. Transgenic mice overexpressing NPY in noradrenergic neurons treated with doxorubicin experienced a lowered ejection fraction compared to wild-type mice and overall suggest that NPY increases susceptibility to doxorubicin-induced cardiotoxicity.	pmid6379758 | pmid17979778 | pmid25149360 | pmid30283345 | pmid31811615
ENSG00000181019	NQO1	NA	-0.481449	0.0126147	0	0	NA	NA	NA	NA	NA	NA
ENSG00000131408	NR1H2	NA	-0.239611	0.0281042	0	0	NA	NA	NA	NA	NA	NA
ENSG00000151623	NR3C2	NA	0.314577	0.00612331	0	0	NA	NA	NA	NA	NA	NA
ENSG00000125841	NRSN2	NA	-0.210765	0.00707023	0	0	NA	NA	NA	NA	NA	NA
ENSG00000179915	NRXN1	NA	0.921084	0.0143919	0	0	NA	NA	NA	NA	NA	NA
ENSG00000021645	NRXN3	NA	-0.684871	0.000546578	0	0	NA	NA	NA	NA	NA	NA
ENSG00000165671	NSD1	NA	0.280689	0.0142497	0	0	NA	NA	NA	NA	NA	NA
ENSG00000147548	NSD3	NA	0.171891	0.0447864	0	0	NA	NA	NA	NA	NA	NA
ENSG00000165802	NSMF	NA	-0.209286	0.041311	0	0	NA	NA	NA	NA	NA	NA
ENSG00000223705	NSUN5P1	NA	0.157593	0.0255752	0	0	NA	NA	NA	NA	NA	NA
ENSG00000178425	NT5DC1	NA	0.198402	0.00410236	0	0	NA	NA	NA	NA	NA	NA
ENSG00000135318	NT5E	NA	-0.613808	0.0146601	0	0	NA	NA	NA	NA	NA	NA
ENSG00000065320	NTN1	NA	-0.546992	0.000539981	0	0	NA	NA	NA	NA	NA	NA
ENSG00000074527	NTN4	NA	-0.623669	0.0142186	0	0	NA	NA	NA	NA	NA	NA
ENSG00000196358	NTNG2	NA	-0.413237	0.0357339	0	0	NA	NA	NA	NA	NA	NA
ENSG00000135778	NTPCR	NA	0.254042	0.0117823	0	0	NA	NA	NA	NA	NA	NA
ENSG00000069275	NUCKS1	NA	0.223206	0.0483399	0	0	NA	NA	NA	NA	NA	NA
ENSG00000166321	NUDT13	NA	0.250731	0.0212879	0	0	NA	NA	NA	NA	NA	NA
ENSG00000167005	NUDT21	NA	0.200765	0.015071	0	0	NA	NA	NA	NA	NA	NA
ENSG00000170917	NUDT6	NA	0.247419	0.0250001	0	0	NA	NA	NA	NA	NA	NA
ENSG00000140876	NUDT7	NA	0.37722	0.000243342	0	0	NA	NA	NA	NA	NA	NA
ENSG00000105245	NUMBL	NA	-0.319625	0.0122434	0	0	NA	NA	NA	NA	NA	NA
ENSG00000136243	NUP42	NA	0.21169	0.00103654	0	0	NA	NA	NA	NA	NA	NA
ENSG00000139496	NUP58	NA	0.181554	0.0054317	0	0	NA	NA	NA	NA	NA	NA
ENSG00000198088	NUP62CL	NA	0.439245	0.0334771	0	0	NA	NA	NA	NA	NA	NA
ENSG00000125450	NUP85	NA	-0.139691	0.0277416	0	0	NA	NA	NA	NA	NA	NA
ENSG00000176046	NUPR1	NA	-0.732452	0.0013715	0	0	NA	NA	NA	NA	NA	NA
ENSG00000214562	NUTM2D	NA	0.22974	0.0173609	0	0	NA	NA	NA	NA	NA	NA
ENSG00000143748	NVL	NA	0.153227	0.0244621	0	0	NA	NA	NA	NA	NA	NA
ENSG00000182379	NXPH4	NA	-0.859751	0.000136606	0	0	NA	NA	NA	NA	NA	NA
ENSG00000184232	OAF	NA	-0.320824	0.030268	0	0	NA	NA	NA	NA	NA	NA
ENSG00000065154	OAT	NA	-0.188262	0.00612151	0	0	NA	NA	NA	NA	NA	NA
ENSG00000104904	OAZ1	NA	-0.271418	0.000949506	0	0	NA	NA	NA	NA	NA	NA
ENSG00000180304	OAZ2	NA	0.18724	0.010199	0	0	NA	NA	NA	NA	NA	NA
ENSG00000099330	OCEL1	NA	-0.414136	0.000345604	0	0	NA	NA	NA	NA	NA	NA
ENSG00000145247	OCIAD2	NA	-0.3934	0.00328021	0	0	NA	NA	NA	NA	NA	NA
ENSG00000198836	OPA1	NA	0.195206	0.0408749	0	0	NA	NA	NA	NA	NA	NA
ENSG00000054277	OPN3	NA	-0.305719	0.041868	0	0	NA	NA	NA	NA	NA	NA
ENSG00000123240	OPTN	NA	-0.169402	0.000854425	0	0	NA	NA	NA	NA	NA	NA
ENSG00000176695	OR4F17	NA	0.485751	0.0128174	0	0	NA	NA	NA	NA	NA	NA
ENSG00000160991	ORAI2	NA	-0.338102	0.00841057	0	0	NA	NA	NA	NA	NA	NA
ENSG00000115942	ORC2	NA	0.244086	0.000824328	0	0	NA	NA	NA	NA	NA	NA
ENSG00000172057	ORMDL3	NA	-0.276358	0.00577891	0	0	NA	NA	NA	NA	NA	NA
ENSG00000135506	OS9	NA	-0.197224	0.000569653	0	0	NA	NA	NA	NA	NA	NA
ENSG00000070882	OSBPL3	NA	0.302514	0.00192407	0	0	NA	NA	NA	NA	NA	NA
ENSG00000223891	OSER1-DT	NA	0.420813	0.000700407	0	0	NA	NA	NA	NA	NA	NA
ENSG00000128694	OSGEPL1	NA	0.321785	0.00425225	0	0	NA	NA	NA	NA	NA	NA
ENSG00000145623	OSMR	NA	-0.996617	4.07e-06	0	0	NA	NA	NA	NA	NA	NA
ENSG00000198856	OSTC	NA	-0.164112	0.0267558	0	0	NA	NA	NA	NA	NA	NA
ENSG00000134996	OSTF1	NA	-0.17944	0.00984765	0	0	NA	NA	NA	NA	NA	NA
ENSG00000165899	OTOGL	NA	0.447343	0.000949506	0	0	NA	NA	NA	NA	NA	NA
ENSG00000169914	OTUD3	NA	0.378732	0.00197311	0	0	NA	NA	NA	NA	NA	NA
ENSG00000164164	OTUD4	NA	0.166128	0.0422001	0	0	NA	NA	NA	NA	NA	NA
ENSG00000236719	OVAAL	NA	0.509682	0.00430523	0	0	NA	NA	NA	NA	NA	NA
ENSG00000108405	P2RX1	NA	-0.365261	0.00031514	0	0	NA	NA	NA	NA	NA	NA
ENSG00000083454	P2RX5	NA	-0.351773	0.00320648	0	0	NA	NA	NA	NA	NA	NA
ENSG00000117385	P3H1	NA	-0.246843	0.029167	0	0	NA	NA	NA	NA	NA	NA
ENSG00000110811	P3H3	NA	-0.284762	0.0427885	0	0	NA	NA	NA	NA	NA	NA
ENSG00000141696	P3H4	NA	-0.320332	0.00481004	0	0	NA	NA	NA	NA	NA	NA
ENSG00000149380	P4HA3	NA	-0.359339	0.0468989	0	0	NA	NA	NA	NA	NA	NA
ENSG00000185624	P4HB	NA	-0.323712	0.000178502	0	0	NA	NA	NA	NA	NA	NA
ENSG00000178467	P4HTM	NA	-0.218244	0.012463	0	0	NA	NA	NA	NA	NA	NA
ENSG00000175575	PAAF1	NA	0.146295	0.0307555	0	0	NA	NA	NA	NA	NA	NA
ENSG00000174740	PABPC5	NA	0.239444	0.021797	0	0	NA	NA	NA	NA	NA	NA
ENSG00000112530	PACRG	NA	0.323614	0.0433592	0	0	NA	NA	NA	NA	NA	NA
ENSG00000175115	PACS1	NA	-0.185948	0.0486887	0	0	NA	NA	NA	NA	NA	NA
ENSG00000124374	PAIP2B	NA	0.635205	0.00312283	0	0	NA	NA	NA	NA	NA	NA
ENSG00000099864	PALM	NA	-0.338729	0.0132524	0	0	NA	NA	NA	NA	NA	NA
ENSG00000187867	PALM3	NA	-0.687384	0.0132596	0	0	NA	NA	NA	NA	NA	NA
ENSG00000152782	PANK1	NA	0.340302	0.000676925	0	0	NA	NA	NA	NA	NA	NA
ENSG00000110218	PANX1	NA	-0.302771	0.000546578	0	0	NA	NA	NA	NA	NA	NA
ENSG00000073150	PANX2	NA	-0.744467	0.00108856	0	0	NA	NA	NA	NA	NA	NA
ENSG00000115421	PAPOLG	NA	0.173873	0.0402432	0	0	NA	NA	NA	NA	NA	NA
ENSG00000182752	PAPPA	NA	-0.571348	0.0187204	0	0	NA	NA	NA	NA	NA	NA
ENSG00000116183	PAPPA2	NA	-0.56864	0.000628836	0	0	NA	NA	NA	NA	NA	NA
ENSG00000170915	PAQR8	NA	-0.324739	0.0308074	0	0	NA	NA	NA	NA	NA	NA
ENSG00000178184	PARD6G	NA	0.291036	0.046805	0	0	NA	NA	NA	NA	NA	NA
ENSG00000227345	PARG	NA	0.166839	0.0222289	0	0	NA	NA	NA	NA	NA	NA
ENSG00000239883	PARGP1	NA	0.22467	0.0436851	0	0	NA	NA	NA	NA	NA	NA
ENSG00000169116	PARM1	NA	0.619455	5.85e-05	0	0	NA	NA	NA	NA	NA	NA
ENSG00000143799	PARP1	NA	0.157609	0.0449132	0	0	NA	NA	NA	NA	NA	NA
ENSG00000229474	PATL2	Predicted to enable RNA binding activity. Predicted to be involved in P-body assembly and deadenylation-dependent decapping of nuclear-transcribed mRNA. Predicted to act upstream of or within negative regulation of cytoplasmic mRNA processing body assembly. Located in cytoplasm.	1.0419	0.00288336	1	0	0.2689	4.3	13.9	6.8	NA	NA
ENSG00000159086	PAXBP1	NA	0.163708	0.0487118	0	0	NA	NA	NA	NA	NA	NA
ENSG00000238197	PAXBP1-AS1	NA	0.507927	0.00259832	0	0	NA	NA	NA	NA	NA	NA
ENSG00000163939	PBRM1	NA	0.200121	0.00704018	0	0	NA	NA	NA	NA	NA	NA
ENSG00000185630	PBX1	NA	0.305781	0.041373	0	0	NA	NA	NA	NA	NA	NA
ENSG00000183570	PCBP3	NA	-0.644767	6.85e-06	0	0	NA	NA	NA	NA	NA	NA
ENSG00000114054	PCCB	NA	0.16779	0.00883903	0	0	NA	NA	NA	NA	NA	NA
ENSG00000156453	PCDH1	This gene belongs to the protocadherin subfamily within the cadherin superfamily. The encoded protein is a membrane protein found at cell-cell boundaries. It is involved in neural cell adhesion, suggesting a possible role in neuronal development. The protein includes an extracelllular region, containing 7 cadherin-like domains, a transmembrane region and a C-terminal cytoplasmic region. Cells exp…	-1.0009	0.000123242	1	0	8.319	46.2	5.6	1.7	NA	NA
ENSG00000253846	PCDHGA10	NA	-0.347404	0.0116529	0	0	NA	NA	NA	NA	NA	NA
ENSG00000253537	PCDHGA7	NA	-0.511769	0.0439139	0	0	NA	NA	NA	NA	NA	NA
ENSG00000253953	PCDHGB4	NA	-0.276606	0.00700997	0	0	NA	NA	NA	NA	NA	NA
ENSG00000253305	PCDHGB6	NA	-0.214419	0.0106639	0	0	NA	NA	NA	NA	NA	NA
ENSG00000254122	PCDHGB7	NA	-0.299421	0.0150891	0	0	NA	NA	NA	NA	NA	NA
ENSG00000165494	PCF11	NA	0.131787	0.0314986	0	0	NA	NA	NA	NA	NA	NA
ENSG00000269939	PCF11-AS1	NA	0.320244	0.0452892	0	0	NA	NA	NA	NA	NA	NA
ENSG00000100889	PCK2	This gene encodes a mitochondrial enzyme that catalyzes the conversion of oxaloacetate to phosphoenolpyruvate in the presence of guanosine triphosphate (GTP). A cytosolic form of this protein is encoded by a different gene and is the key enzyme of gluconeogenesis in the liver. Alternatively spliced transcript variants have been described.	-1.17594	0.000218908	1	0	1.256	11.4	1.4	4.2	PCK2 protein levels were significantly upregulated in 1 week of sunitinib treatment in mouse myocardium compared to untreated mice. PCK2 levels have also been altered with doxorubicin-induced cardiotoxicity as part of IFNy signaling and lipid metabolism, and also with carboxylic acid metabolic process/cellular amino acid metabolic process/fibrillar collagen pathways.	pmid28824714 | pmid30426505 | pmid26537877
ENSG00000186472	PCLO	NA	0.660733	0.00369347	0	0	NA	NA	NA	NA	NA	NA
ENSG00000078674	PCM1	NA	0.235485	0.0157342	0	0	NA	NA	NA	NA	NA	NA
ENSG00000203880	PCMTD2	NA	0.213389	0.00839196	0	0	NA	NA	NA	NA	NA	NA
ENSG00000132646	PCNA	NA	0.316164	0.0266921	0	0	NA	NA	NA	NA	NA	NA
ENSG00000275325	PDCD6IPP1	NA	0.944521	0.00176044	0	0	NA	NA	NA	NA	NA	NA
ENSG00000261377	PDCD6IPP2	NA	0.586588	0.00644096	0	0	NA	NA	NA	NA	NA	NA
ENSG00000115252	PDE1A	NA	0.553657	0.0126147	0	0	NA	NA	NA	NA	NA	NA
ENSG00000172572	PDE3A	NA	0.416903	0.0117648	0	0	NA	NA	NA	NA	NA	NA
ENSG00000065989	PDE4A	NA	-0.364574	0.0302999	0	0	NA	NA	NA	NA	NA	NA
ENSG00000231551	PDE4DIPP6	NA	0.269466	0.0465	0	0	NA	NA	NA	NA	NA	NA
ENSG00000132915	PDE6A	NA	0.473436	0.0115226	0	0	NA	NA	NA	NA	NA	NA
ENSG00000156973	PDE6D	NA	-0.136446	0.0406395	0	0	NA	NA	NA	NA	NA	NA
ENSG00000205268	PDE7A	NA	0.216586	0.0347156	0	0	NA	NA	NA	NA	NA	NA
ENSG00000113231	PDE8B	NA	0.437015	0.0353421	0	0	NA	NA	NA	NA	NA	NA
ENSG00000197461	PDGFA	NA	-0.398415	0.00828582	0	0	NA	NA	NA	NA	NA	NA
ENSG00000167004	PDIA3	NA	-0.186949	0.00432712	0	0	NA	NA	NA	NA	NA	NA
ENSG00000155660	PDIA4	NA	-0.154305	0.0256837	0	0	NA	NA	NA	NA	NA	NA
ENSG00000065485	PDIA5	NA	-0.308969	0.000206802	0	0	NA	NA	NA	NA	NA	NA
ENSG00000143870	PDIA6	NA	-0.221589	7.38e-05	0	0	NA	NA	NA	NA	NA	NA
ENSG00000067992	PDK3	NA	0.218081	0.0362527	0	0	NA	NA	NA	NA	NA	NA
ENSG00000154553	PDLIM3	NA	-0.427162	0.00166437	0	0	NA	NA	NA	NA	NA	NA
ENSG00000131435	PDLIM4	NA	-0.400799	0.042424	0	0	NA	NA	NA	NA	NA	NA
ENSG00000196923	PDLIM7	NA	-0.258254	0.0405771	0	0	NA	NA	NA	NA	NA	NA
ENSG00000133401	PDZD2	NA	0.660218	0.000446039	0	0	NA	NA	NA	NA	NA	NA
ENSG00000121440	PDZRN3	NA	0.41356	0.0196864	0	0	NA	NA	NA	NA	NA	NA
ENSG00000162734	PEA15	NA	-0.351065	0.000374684	0	0	NA	NA	NA	NA	NA	NA
ENSG00000242265	PEG10	NA	0.402402	0.0350676	0	0	NA	NA	NA	NA	NA	NA
ENSG00000124299	PEPD	NA	-0.215625	0.0327732	0	0	NA	NA	NA	NA	NA	NA
ENSG00000127980	PEX1	NA	0.230089	0.00426087	0	0	NA	NA	NA	NA	NA	NA
ENSG00000215193	PEX26	NA	-0.108139	0.0460311	0	0	NA	NA	NA	NA	NA	NA
ENSG00000141959	PFKL	NA	-0.320299	0.01013	0	0	NA	NA	NA	NA	NA	NA
ENSG00000164708	PGAM2	NA	0.94318	0.00150417	0	0	NA	NA	NA	NA	NA	NA
ENSG00000197121	PGAP1	NA	0.515805	9.51e-05	0	0	NA	NA	NA	NA	NA	NA
ENSG00000142657	PGD	NA	-0.268605	0.000591849	0	0	NA	NA	NA	NA	NA	NA
ENSG00000130313	PGLS	NA	-0.247083	0.0430641	0	0	NA	NA	NA	NA	NA	NA
ENSG00000013375	PGM3	NA	-0.29863	0.000218908	0	0	NA	NA	NA	NA	NA	NA
ENSG00000154330	PGM5	NA	0.341667	0.0109794	0	0	NA	NA	NA	NA	NA	NA
ENSG00000277778	PGM5P2	NA	0.659503	0.00255099	0	0	NA	NA	NA	NA	NA	NA
ENSG00000112419	PHACTR2	NA	0.23056	0.0237706	0	0	NA	NA	NA	NA	NA	NA
ENSG00000111752	PHC1	NA	0.118845	0.00343998	0	0	NA	NA	NA	NA	NA	NA
ENSG00000173889	PHC3	NA	0.190189	0.00886885	0	0	NA	NA	NA	NA	NA	NA
ENSG00000177096	PHETA2	NA	-0.507774	0.0155076	0	0	NA	NA	NA	NA	NA	NA
ENSG00000130024	PHF10	NA	0.239593	0.00401194	0	0	NA	NA	NA	NA	NA	NA
ENSG00000156531	PHF6	NA	0.204909	0.0156288	0	0	NA	NA	NA	NA	NA	NA
ENSG00000010318	PHF7	NA	0.263844	0.0143033	0	0	NA	NA	NA	NA	NA	NA
ENSG00000092621	PHGDH	NA	-0.712586	0.00863834	0	0	NA	NA	NA	NA	NA	NA
ENSG00000146247	PHIP	NA	0.238705	0.0174414	0	0	NA	NA	NA	NA	NA	NA
ENSG00000067177	PHKA1	NA	0.142517	0.0349334	0	0	NA	NA	NA	NA	NA	NA
ENSG00000044446	PHKA2	NA	0.205585	0.0484651	0	0	NA	NA	NA	NA	NA	NA
ENSG00000102893	PHKB	NA	0.173167	0.0452969	0	0	NA	NA	NA	NA	NA	NA
ENSG00000107537	PHYH	NA	0.196757	0.0131808	0	0	NA	NA	NA	NA	NA	NA
ENSG00000165443	PHYHIPL	NA	0.782256	0.00529801	0	0	NA	NA	NA	NA	NA	NA
ENSG00000033800	PIAS1	NA	0.204133	0.0347156	0	0	NA	NA	NA	NA	NA	NA
ENSG00000103335	PIEZO1	NA	-0.573491	0.00560665	0	0	NA	NA	NA	NA	NA	NA
ENSG00000104872	PIH1D1	NA	-0.266241	0.00192128	0	0	NA	NA	NA	NA	NA	NA
ENSG00000155629	PIK3AP1	NA	0.820712	0.00108856	0	0	NA	NA	NA	NA	NA	NA
ENSG00000133056	PIK3C2B	NA	0.269535	0.0347156	0	0	NA	NA	NA	NA	NA	NA
ENSG00000117461	PIK3R3	NA	0.364721	0.00209769	0	0	NA	NA	NA	NA	NA	NA
ENSG00000107242	PIP5K1B	NA	0.337987	0.00896086	0	0	NA	NA	NA	NA	NA	NA
ENSG00000110697	PITPNM1	NA	-0.297628	0.0345151	0	0	NA	NA	NA	NA	NA	NA
ENSG00000166473	PKD1L2	NA	0.724957	0.00583294	0	0	NA	NA	NA	NA	NA	NA
ENSG00000171033	PKIA	NA	0.268109	0.0194996	0	0	NA	NA	NA	NA	NA	NA
ENSG00000135549	PKIB	NA	-0.633447	0.000389046	0	0	NA	NA	NA	NA	NA	NA
ENSG00000123143	PKN1	NA	-0.22416	0.0410416	0	0	NA	NA	NA	NA	NA	NA
ENSG00000065243	PKN2	NA	0.17986	0.0400242	0	0	NA	NA	NA	NA	NA	NA
ENSG00000165495	PKNOX2	NA	-0.554625	0.0147183	0	0	NA	NA	NA	NA	NA	NA
ENSG00000103066	PLA2G15	NA	-0.299702	0.010413	0	0	NA	NA	NA	NA	NA	NA
ENSG00000105499	PLA2G4C	NA	-0.209983	0.041868	0	0	NA	NA	NA	NA	NA	NA
ENSG00000127252	PLAAT1	NA	0.26306	0.0478701	0	0	NA	NA	NA	NA	NA	NA
ENSG00000181690	PLAG1	NA	0.215035	0.0123172	0	0	NA	NA	NA	NA	NA	NA
ENSG00000104368	PLAT	NA	-0.678162	0.00421103	0	0	NA	NA	NA	NA	NA	NA
ENSG00000011422	PLAUR	NA	-0.512793	0.0286101	0	0	NA	NA	NA	NA	NA	NA
ENSG00000151176	PLBD2	NA	-0.26446	0.00514319	0	0	NA	NA	NA	NA	NA	NA
ENSG00000101333	PLCB4	NA	0.39266	0.000490733	0	0	NA	NA	NA	NA	NA	NA
ENSG00000115556	PLCD4	NA	0.685428	0.00330047	0	0	NA	NA	NA	NA	NA	NA
ENSG00000197943	PLCG2	NA	0.504497	0.0063932	0	0	NA	NA	NA	NA	NA	NA
ENSG00000114805	PLCH1	PLCH1 is a member of the PLC-eta family of the phosphoinositide-specific phospholipase C (PLC) superfamily of enzymes that cleave phosphatidylinositol 4,5-bisphosphate (PtdIns(4,5)P2) to generate second messengers inositol 1,4,5-trisphosphate (IP3) and diacylglycerol (DAG) (Hwang et al., 2005 [PubMed 15702972]).	1.28435	0.00735452	1	0	0.1634	0.5	1.9	1.7	NA	NA
ENSG00000182836	PLCXD3	NA	0.366959	0.00388549	0	0	NA	NA	NA	NA	NA	NA
ENSG00000178209	PLEC	NA	-0.334967	0.0107584	0	0	NA	NA	NA	NA	NA	NA
ENSG00000143850	PLEKHA6	NA	0.445221	0.00115966	0	0	NA	NA	NA	NA	NA	NA
ENSG00000166689	PLEKHA7	NA	0.257115	0.0455731	0	0	NA	NA	NA	NA	NA	NA
ENSG00000175985	PLEKHD1	NA	0.626046	0.0307555	0	0	NA	NA	NA	NA	NA	NA
ENSG00000120278	PLEKHG1	NA	0.324188	0.0333031	0	0	NA	NA	NA	NA	NA	NA
ENSG00000126822	PLEKHG3	NA	0.22482	0.0234488	0	0	NA	NA	NA	NA	NA	NA
ENSG00000054690	PLEKHH1	NA	0.307729	0.00405624	0	0	NA	NA	NA	NA	NA	NA
ENSG00000023902	PLEKHO1	NA	-0.205063	0.0223585	0	0	NA	NA	NA	NA	NA	NA
ENSG00000105355	PLIN3	NA	-0.23827	0.0351419	0	0	NA	NA	NA	NA	NA	NA
ENSG00000106397	PLOD3	NA	-0.297805	0.0124499	0	0	NA	NA	NA	NA	NA	NA
ENSG00000102007	PLP2	NA	-0.466576	0.0018747	0	0	NA	NA	NA	NA	NA	NA
ENSG00000271826	PLS3-AS1	NA	0.611023	0.00236695	0	0	NA	NA	NA	NA	NA	NA
ENSG00000188313	PLSCR1	NA	-0.299221	0.0167619	0	0	NA	NA	NA	NA	NA	NA
ENSG00000114698	PLSCR4	NA	-0.423548	0.0119373	0	0	NA	NA	NA	NA	NA	NA
ENSG00000161381	PLXDC1	NA	0.399337	0.000863204	0	0	NA	NA	NA	NA	NA	NA
ENSG00000130827	PLXNA3	NA	-0.275798	0.0248957	0	0	NA	NA	NA	NA	NA	NA
ENSG00000136040	PLXNC1	NA	0.40351	0.00568637	0	0	NA	NA	NA	NA	NA	NA
ENSG00000004399	PLXND1	NA	-0.404073	0.0282403	0	0	NA	NA	NA	NA	NA	NA
ENSG00000127957	PMS2P3	NA	0.23645	0.0297563	0	0	NA	NA	NA	NA	NA	NA
ENSG00000132424	PNISR	NA	0.209641	0.00264693	0	0	NA	NA	NA	NA	NA	NA
ENSG00000240694	PNMA2	NA	-0.60228	0.00129913	0	0	NA	NA	NA	NA	NA	NA
ENSG00000182013	PNMA8A	NA	0.159232	0.00745593	0	0	NA	NA	NA	NA	NA	NA
ENSG00000198805	PNP	NA	-0.405114	0.0118819	0	0	NA	NA	NA	NA	NA	NA
ENSG00000189266	PNRC2	NA	0.210843	0.00950344	0	0	NA	NA	NA	NA	NA	NA
ENSG00000101346	POFUT1	NA	-0.185527	0.0106554	0	0	NA	NA	NA	NA	NA	NA
ENSG00000186866	POFUT2	NA	-0.235156	0.00182814	0	0	NA	NA	NA	NA	NA	NA
ENSG00000143442	POGZ	NA	0.116691	0.0106639	0	0	NA	NA	NA	NA	NA	NA
ENSG00000070501	POLB	NA	0.151004	0.0493978	0	0	NA	NA	NA	NA	NA	NA
ENSG00000115350	POLE4	NA	-0.176951	0.04016	0	0	NA	NA	NA	NA	NA	NA
ENSG00000256525	POLG2	NA	0.191226	0.0113773	0	0	NA	NA	NA	NA	NA	NA
ENSG00000170734	POLH	NA	0.474333	0.00302623	0	0	NA	NA	NA	NA	NA	NA
ENSG00000122008	POLK	NA	0.179408	0.0454797	0	0	NA	NA	NA	NA	NA	NA
ENSG00000137054	POLR1E	NA	-0.192956	0.0247242	0	0	NA	NA	NA	NA	NA	NA
ENSG00000285437	POLR2J3	NA	0.200813	0.0126078	0	0	NA	NA	NA	NA	NA	NA
ENSG00000121851	POLR3GL	NA	0.192565	0.0263838	0	0	NA	NA	NA	NA	NA	NA
ENSG00000085998	POMGNT1	NA	-0.162431	0.046908	0	0	NA	NA	NA	NA	NA	NA
ENSG00000009830	POMT2	NA	-0.186417	0.0036501	0	0	NA	NA	NA	NA	NA	NA
ENSG00000196834	POTEI	NA	0.0607781	0.0433479	0	0	NA	NA	NA	NA	NA	NA
ENSG00000112033	PPARD	NA	-0.330751	0.000771949	0	0	NA	NA	NA	NA	NA	NA
ENSG00000132170	PPARG	NA	-0.297068	0.023943	0	0	NA	NA	NA	NA	NA	NA
ENSG00000139220	PPFIA2	NA	0.465584	0.0158975	0	0	NA	NA	NA	NA	NA	NA
ENSG00000166387	PPFIBP2	NA	0.25777	0.00248346	0	0	NA	NA	NA	NA	NA	NA
ENSG00000166794	PPIB	NA	-0.254918	0.00402045	0	0	NA	NA	NA	NA	NA	NA
ENSG00000131013	PPIL4	NA	0.17314	0.0225766	0	0	NA	NA	NA	NA	NA	NA
ENSG00000170836	PPM1D	NA	0.332234	0.0334128	0	0	NA	NA	NA	NA	NA	NA
ENSG00000163644	PPM1K	NA	0.239309	0.0454069	0	0	NA	NA	NA	NA	NA	NA
ENSG00000172531	PPP1CA	NA	-0.153689	0.0142186	0	0	NA	NA	NA	NA	NA	NA
ENSG00000226833	PPP1CB-DT	NA	0.650203	0.00109894	0	0	NA	NA	NA	NA	NA	NA
ENSG00000204619	PPP1R11	NA	-0.150495	0.000723617	0	0	NA	NA	NA	NA	NA	NA
ENSG00000077157	PPP1R12B	NA	0.380851	0.018617	0	0	NA	NA	NA	NA	NA	NA
ENSG00000125503	PPP1R12C	NA	-0.205899	0.0445191	0	0	NA	NA	NA	NA	NA	NA
ENSG00000173457	PPP1R14B	NA	-0.273198	0.0255752	0	0	NA	NA	NA	NA	NA	NA
ENSG00000146112	PPP1R18	NA	-0.437093	0.00274776	0	0	NA	NA	NA	NA	NA	NA
ENSG00000135447	PPP1R1A	NA	0.459111	0.0251669	0	0	NA	NA	NA	NA	NA	NA
ENSG00000150722	PPP1R1C	NA	0.639996	0.0115169	0	0	NA	NA	NA	NA	NA	NA
ENSG00000154415	PPP1R3A	NA	0.644152	0.000625693	0	0	NA	NA	NA	NA	NA	NA
ENSG00000173281	PPP1R3B	NA	0.270595	0.000733229	0	0	NA	NA	NA	NA	NA	NA
ENSG00000235194	PPP1R3E	NA	0.207158	0.00537252	0	0	NA	NA	NA	NA	NA	NA
ENSG00000158528	PPP1R9A	NA	0.223812	0.0427517	0	0	NA	NA	NA	NA	NA	NA
ENSG00000156475	PPP2R2B	NA	0.2974	0.0395373	0	0	NA	NA	NA	NA	NA	NA
ENSG00000068971	PPP2R5B	NA	-0.238988	0.028961	0	0	NA	NA	NA	NA	NA	NA
ENSG00000112640	PPP2R5D	NA	0.128148	0.0216267	0	0	NA	NA	NA	NA	NA	NA
ENSG00000131238	PPT1	NA	-0.178177	0.00316674	0	0	NA	NA	NA	NA	NA	NA
ENSG00000113593	PPWD1	NA	0.229149	0.00176172	0	0	NA	NA	NA	NA	NA	NA
ENSG00000243279	PRAF2	NA	-0.219186	0.0184547	0	0	NA	NA	NA	NA	NA	NA
ENSG00000138738	PRDM5	NA	0.286377	0.00432712	0	0	NA	NA	NA	NA	NA	NA
ENSG00000123131	PRDX4	NA	-0.197027	0.0213507	0	0	NA	NA	NA	NA	NA	NA
ENSG00000255874	PRECSIT	NA	-0.475756	0.0163686	0	0	NA	NA	NA	NA	NA	NA
ENSG00000169230	PRELID1	NA	-0.286182	5.14e-05	0	0	NA	NA	NA	NA	NA	NA
ENSG00000188783	PRELP	NA	0.787856	0.0131032	0	0	NA	NA	NA	NA	NA	NA
ENSG00000046889	PREX2	NA	0.372027	0.0451323	0	0	NA	NA	NA	NA	NA	NA
ENSG00000163637	PRICKLE2	NA	0.182295	0.0108024	0	0	NA	NA	NA	NA	NA	NA
ENSG00000162409	PRKAA2	NA	0.230193	0.0445191	0	0	NA	NA	NA	NA	NA	NA
ENSG00000131791	PRKAB2	NA	0.19937	0.0245924	0	0	NA	NA	NA	NA	NA	NA
ENSG00000130175	PRKCSH	NA	-0.240704	0.0176571	0	0	NA	NA	NA	NA	NA	NA
ENSG00000138669	PRKG2	NA	0.671946	0.0366605	0	0	NA	NA	NA	NA	NA	NA
ENSG00000160310	PRMT2	NA	-0.175756	0.0118819	0	0	NA	NA	NA	NA	NA	NA
ENSG00000171867	PRNP	NA	-0.166173	0.0217327	0	0	NA	NA	NA	NA	NA	NA
ENSG00000148426	PROSER2	NA	-0.392773	0.0204917	0	0	NA	NA	NA	NA	NA	NA
ENSG00000117707	PROX1	NA	0.366479	0.000145317	0	0	NA	NA	NA	NA	NA	NA
ENSG00000146250	PRSS35	NA	0.528531	0.0136132	0	0	NA	NA	NA	NA	NA	NA
ENSG00000166450	PRTG	NA	0.297483	0.0129865	0	0	NA	NA	NA	NA	NA	NA
ENSG00000143363	PRUNE1	NA	0.285421	0.000101821	0	0	NA	NA	NA	NA	NA	NA
ENSG00000158122	PRXL2C	NA	-0.212232	0.0146623	0	0	NA	NA	NA	NA	NA	NA
ENSG00000197746	PSAP	NA	-0.207301	0.0217155	0	0	NA	NA	NA	NA	NA	NA
ENSG00000135069	PSAT1	NA	-0.80004	0.00288336	0	0	NA	NA	NA	NA	NA	NA
ENSG00000205155	PSENEN	NA	-0.227628	0.00487522	0	0	NA	NA	NA	NA	NA	NA
ENSG00000164985	PSIP1	NA	0.224351	0.0406675	0	0	NA	NA	NA	NA	NA	NA
ENSG00000101182	PSMA7	NA	-0.158588	0.00235001	0	0	NA	NA	NA	NA	NA	NA
ENSG00000008018	PSMB1	NA	-0.13449	0.0114408	0	0	NA	NA	NA	NA	NA	NA
ENSG00000126067	PSMB2	NA	-0.114187	0.0163705	0	0	NA	NA	NA	NA	NA	NA
ENSG00000136930	PSMB7	NA	-0.109857	0.0199842	0	0	NA	NA	NA	NA	NA	NA
ENSG00000110801	PSMD9	NA	-0.186955	0.00830326	0	0	NA	NA	NA	NA	NA	NA
ENSG00000157778	PSMG3	NA	-0.366768	0.00128778	0	0	NA	NA	NA	NA	NA	NA
ENSG00000204540	PSORS1C1	NA	-0.517584	0.0338654	0	0	NA	NA	NA	NA	NA	NA
ENSG00000011304	PTBP1	NA	-0.256533	0.0072932	0	0	NA	NA	NA	NA	NA	NA
ENSG00000117569	PTBP2	NA	0.221908	0.0149049	0	0	NA	NA	NA	NA	NA	NA
ENSG00000132300	PTCD3	NA	0.243521	0.00287988	0	0	NA	NA	NA	NA	NA	NA
ENSG00000165186	PTCHD1	NA	-0.377142	0.0414263	0	0	NA	NA	NA	NA	NA	NA
ENSG00000171862	PTEN	NA	0.175242	0.0298927	0	0	NA	NA	NA	NA	NA	NA
ENSG00000106853	PTGR1	NA	-0.217944	0.00704018	0	0	NA	NA	NA	NA	NA	NA
ENSG00000140043	PTGR2	NA	0.287877	0.000189859	0	0	NA	NA	NA	NA	NA	NA
ENSG00000112655	PTK7	NA	-0.200347	0.0469949	0	0	NA	NA	NA	NA	NA	NA
ENSG00000187514	PTMA	NA	-0.187187	0.0229383	0	0	NA	NA	NA	NA	NA	NA
ENSG00000159335	PTMS	NA	-0.30335	0.0136844	0	0	NA	NA	NA	NA	NA	NA
ENSG00000268006	PTOV1-AS1	NA	0.254535	0.0471393	0	0	NA	NA	NA	NA	NA	NA
ENSG00000088179	PTPN4	NA	0.226087	0.0463588	0	0	NA	NA	NA	NA	NA	NA
ENSG00000169410	PTPN9	NA	-0.203974	0.00343998	0	0	NA	NA	NA	NA	NA	NA
ENSG00000132670	PTPRA	NA	-0.098738	0.00956331	0	0	NA	NA	NA	NA	NA	NA
ENSG00000142949	PTPRF	NA	-0.303717	0.0258595	0	0	NA	NA	NA	NA	NA	NA
ENSG00000080031	PTPRH	NA	-0.666865	0.00874029	0	0	NA	NA	NA	NA	NA	NA
ENSG00000054356	PTPRN	NA	-0.388567	0.0461939	0	0	NA	NA	NA	NA	NA	NA
ENSG00000183255	PTTG1IP	NA	-0.197803	0.0016286	0	0	NA	NA	NA	NA	NA	NA
ENSG00000163661	PTX3	This gene encodes a member of the pentraxin protein family. The expression of this protein is induced by inflammatory cytokines in response to inflammatory stimuli in several mesenchymal and epithelial cell types, particularly endothelial cells and mononuclear phagocytes. The protein promotes fibrocyte differentiation and is involved in regulating inflammation and complement activation. It also p…	-1.52913	0.000357628	1	1	1.709	0	0	5.5	Knockdown of receptor tyrosine kinases impaired PTX3 expression without affecting cell growth or viability. Inhibition of AKT also reduced PTX3 expression. PTX3 is associated with the human humoral immune response and is shown to be highly expressed in advanced atherosclerosis tissue. PTX3 expression is associated with anthracycline-induced cardiotoxicity, and is thought to be associated with car…	pmid23573312 | pmid19968561 | pmid17828584 | pmid20656213 | pmid26537877 | pmid36370523
ENSG00000130021	PUDP	NA	0.158849	0.0157342	0	0	NA	NA	NA	NA	NA	NA
ENSG00000185129	PURA	NA	0.194987	0.0289475	0	0	NA	NA	NA	NA	NA	NA
ENSG00000250337	PURPL	NA	0.7643	0.00569767	0	0	NA	NA	NA	NA	NA	NA
ENSG00000162927	PUS10	NA	0.284635	0.0386093	0	0	NA	NA	NA	NA	NA	NA
ENSG00000073008	PVR	NA	-0.343627	0.000590101	0	0	NA	NA	NA	NA	NA	NA
ENSG00000136045	PWP1	NA	-0.256887	0.000875006	0	0	NA	NA	NA	NA	NA	NA
ENSG00000157502	PWWP3B	NA	0.2349	0.0199568	0	0	NA	NA	NA	NA	NA	NA
ENSG00000168994	PXDC1	NA	-0.392189	0.00557929	0	0	NA	NA	NA	NA	NA	NA
ENSG00000183010	PYCR1	NA	-0.439679	0.0149681	0	0	NA	NA	NA	NA	NA	NA
ENSG00000100504	PYGL	NA	-0.50847	8.1e-07	0	0	NA	NA	NA	NA	NA	NA
ENSG00000011478	QPCTL	NA	-0.300411	0.0125738	0	0	NA	NA	NA	NA	NA	NA
ENSG00000103485	QPRT	NA	0.252253	0.017639	0	0	NA	NA	NA	NA	NA	NA
ENSG00000165661	QSOX2	NA	-0.313981	0.00711103	0	0	NA	NA	NA	NA	NA	NA
ENSG00000048991	R3HDM1	NA	0.178255	0.031625	0	0	NA	NA	NA	NA	NA	NA
ENSG00000156675	RAB11FIP1	NA	-0.240408	0.013702	0	0	NA	NA	NA	NA	NA	NA
ENSG00000135631	RAB11FIP5	NA	-0.222647	0.0201691	0	0	NA	NA	NA	NA	NA	NA
ENSG00000143545	RAB13	NA	-0.159441	0.0323402	0	0	NA	NA	NA	NA	NA	NA
ENSG00000139998	RAB15	NA	-0.448362	0.000122805	0	0	NA	NA	NA	NA	NA	NA
ENSG00000137502	RAB30	NA	0.307339	0.00388549	0	0	NA	NA	NA	NA	NA	NA
ENSG00000246067	RAB30-DT	NA	0.202699	0.0381372	0	0	NA	NA	NA	NA	NA	NA
ENSG00000168461	RAB31	NA	-0.258947	0.0211507	0	0	NA	NA	NA	NA	NA	NA
ENSG00000118508	RAB32	NA	-0.654437	0.000874385	0	0	NA	NA	NA	NA	NA	NA
ENSG00000273247	RAB33B-AS1	NA	0.271927	0.0332497	0	0	NA	NA	NA	NA	NA	NA
ENSG00000109113	RAB34	NA	-0.344242	0.00153515	0	0	NA	NA	NA	NA	NA	NA
ENSG00000100228	RAB36	NA	-0.409014	0.00781749	0	0	NA	NA	NA	NA	NA	NA
ENSG00000152932	RAB3C	NA	0.860957	0.0192915	0	0	NA	NA	NA	NA	NA	NA
ENSG00000127328	RAB3IP	NA	0.242955	0.00785988	0	0	NA	NA	NA	NA	NA	NA
ENSG00000108774	RAB5C	NA	-0.262473	0.00735358	0	0	NA	NA	NA	NA	NA	NA
ENSG00000101084	RAB5IF	NA	-0.151323	0.0149681	0	0	NA	NA	NA	NA	NA	NA
ENSG00000154917	RAB6B	NA	-0.107812	0.0312391	0	0	NA	NA	NA	NA	NA	NA
ENSG00000075785	RAB7A	NA	-0.167479	0.000718067	0	0	NA	NA	NA	NA	NA	NA
ENSG00000167461	RAB8A	NA	-0.143837	0.00430523	0	0	NA	NA	NA	NA	NA	NA
ENSG00000166128	RAB8B	NA	-0.274504	0.0313548	0	0	NA	NA	NA	NA	NA	NA
ENSG00000105404	RABAC1	NA	-0.3123	0.0297563	0	0	NA	NA	NA	NA	NA	NA
ENSG00000011454	RABGAP1	NA	0.127679	0.043262	0	0	NA	NA	NA	NA	NA	NA
ENSG00000169750	RAC3	NA	-0.277154	0.0331172	0	0	NA	NA	NA	NA	NA	NA
ENSG00000204628	RACK1	NA	-0.235401	0.00197817	0	0	NA	NA	NA	NA	NA	NA
ENSG00000039560	RAI14	NA	-0.433352	0.000652651	0	0	NA	NA	NA	NA	NA	NA
ENSG00000006451	RALA	NA	-0.199065	0.037253	0	0	NA	NA	NA	NA	NA	NA
ENSG00000017797	RALBP1	NA	-0.0779982	0.0399864	0	0	NA	NA	NA	NA	NA	NA
ENSG00000136828	RALGPS1	NA	0.213659	0.00567841	0	0	NA	NA	NA	NA	NA	NA
ENSG00000116191	RALGPS2	NA	0.368267	0.000347659	0	0	NA	NA	NA	NA	NA	NA
ENSG00000132329	RAMP1	NA	-0.369833	0.00344661	0	0	NA	NA	NA	NA	NA	NA
ENSG00000153201	RANBP2	NA	0.165903	0.0295518	0	0	NA	NA	NA	NA	NA	NA
ENSG00000158987	RAPGEF6	NA	0.291749	0.0013715	0	0	NA	NA	NA	NA	NA	NA
ENSG00000173166	RAPH1	NA	-0.322507	0.00672609	0	0	NA	NA	NA	NA	NA	NA
ENSG00000077092	RARB	NA	0.307772	0.0109945	0	0	NA	NA	NA	NA	NA	NA
ENSG00000185989	RASA3	NA	-0.192581	0.049493	0	0	NA	NA	NA	NA	NA	NA
ENSG00000105808	RASA4	NA	-0.392976	0.0258266	0	0	NA	NA	NA	NA	NA	NA
ENSG00000172575	RASGRP1	NA	0.763339	0.00228826	0	0	NA	NA	NA	NA	NA	NA
ENSG00000152689	RASGRP3	NA	0.479158	0.000105709	0	0	NA	NA	NA	NA	NA	NA
ENSG00000270885	RASL10B	NA	0.202427	0.0391422	0	0	NA	NA	NA	NA	NA	NA
ENSG00000128045	RASL11B	NA	0.2312	0.00303598	0	0	NA	NA	NA	NA	NA	NA
ENSG00000153179	RASSF3	NA	0.343354	0.00101867	0	0	NA	NA	NA	NA	NA	NA
ENSG00000246695	RASSF8-AS1	NA	0.205881	0.0159619	0	0	NA	NA	NA	NA	NA	NA
ENSG00000198774	RASSF9	NA	0.343984	0.0424224	0	0	NA	NA	NA	NA	NA	NA
ENSG00000139687	RB1	NA	0.299232	0.00300501	0	0	NA	NA	NA	NA	NA	NA
ENSG00000078328	RBFOX1	NA	0.369795	0.03495	0	0	NA	NA	NA	NA	NA	NA
ENSG00000103479	RBL2	NA	0.179219	0.00976542	0	0	NA	NA	NA	NA	NA	NA
ENSG00000183808	RBM12B	NA	0.315038	0.000278107	0	0	NA	NA	NA	NA	NA	NA
ENSG00000162775	RBM15	NA	0.220742	0.00274776	0	0	NA	NA	NA	NA	NA	NA
ENSG00000119446	RBM18	NA	0.151122	0.0158254	0	0	NA	NA	NA	NA	NA	NA
ENSG00000112183	RBM24	NA	0.364489	0.00127736	0	0	NA	NA	NA	NA	NA	NA
ENSG00000139746	RBM26	NA	0.140298	0.0444953	0	0	NA	NA	NA	NA	NA	NA
ENSG00000091009	RBM27	NA	0.212658	0.000934644	0	0	NA	NA	NA	NA	NA	NA
ENSG00000089682	RBM41	NA	0.299435	0.00304285	0	0	NA	NA	NA	NA	NA	NA
ENSG00000003756	RBM5	NA	0.202402	0.000218908	0	0	NA	NA	NA	NA	NA	NA
ENSG00000213516	RBMXL1	NA	0.24282	0.00781749	0	0	NA	NA	NA	NA	NA	NA
ENSG00000100387	RBX1	NA	-0.135426	0.0493978	0	0	NA	NA	NA	NA	NA	NA
ENSG00000136144	RCBTB1	NA	0.1524	0.0127244	0	0	NA	NA	NA	NA	NA	NA
ENSG00000173653	RCE1	NA	-0.254715	0.0454069	0	0	NA	NA	NA	NA	NA	NA
ENSG00000049449	RCN1	NA	-0.486425	1.7e-06	0	0	NA	NA	NA	NA	NA	NA
ENSG00000214455	RCN1P2	NA	-0.439076	0.00470632	0	0	NA	NA	NA	NA	NA	NA
ENSG00000142552	RCN3	NA	-0.467937	0.0375441	0	0	NA	NA	NA	NA	NA	NA
ENSG00000089902	RCOR1	NA	0.163247	0.0231577	0	0	NA	NA	NA	NA	NA	NA
ENSG00000117625	RCOR3	NA	0.1919	0.0170272	0	0	NA	NA	NA	NA	NA	NA
ENSG00000198771	RCSD1	NA	0.335132	0.0345086	0	0	NA	NA	NA	NA	NA	NA
ENSG00000227729	RD3L	RD3L (RD3 Like) is a Protein Coding gene. Diseases associated with RD3L include Intellectual Developmental Disorder, Autosomal Dominant 3 and Anisometropia. An important paralog of this gene is RD3.	1.26468	0.00177299	1	0	10.41	2.5	50.7	9.1	The function of RD3L remains unknown in the heart, despite its specific cardiac expression shown in this study. In the network analysis, relations were found between RD3L and heat shock protein family A (Hsp70) member 9 (HSPA9) and between RD3L and WD repeat containing, antisense to TP73 (WRAP73), but the directions of influences between each other (activation or inhibition) were not predicted.	pmid32903789
ENSG00000121039	RDH10	NA	-0.492768	0.00781749	0	0	NA	NA	NA	NA	NA	NA
ENSG00000137710	RDX	NA	0.148699	0.0430641	0	0	NA	NA	NA	NA	NA	NA
ENSG00000122707	RECK	NA	-0.229206	0.00590193	0	0	NA	NA	NA	NA	NA	NA
ENSG00000004700	RECQL	NA	-0.174804	0.0307555	0	0	NA	NA	NA	NA	NA	NA
ENSG00000104856	RELB	NA	-0.289766	0.027245	0	0	NA	NA	NA	NA	NA	NA
ENSG00000134444	RELCH	NA	0.150347	0.0159619	0	0	NA	NA	NA	NA	NA	NA
ENSG00000157916	RER1	NA	-0.133938	3.05e-05	0	0	NA	NA	NA	NA	NA	NA
ENSG00000134533	RERG	NA	0.482052	0.0142436	0	0	NA	NA	NA	NA	NA	NA
ENSG00000144567	RETREG2	NA	-0.150308	0.0226039	0	0	NA	NA	NA	NA	NA	NA
ENSG00000009413	REV3L	NA	0.284209	0.0019579	0	0	NA	NA	NA	NA	NA	NA
ENSG00000183688	RFLNB	NA	-0.337652	0.017474	0	0	NA	NA	NA	NA	NA	NA
ENSG00000080298	RFX3	NA	0.335693	0.00345491	0	0	NA	NA	NA	NA	NA	NA
ENSG00000143390	RFX5	NA	0.155096	0.0418518	0	0	NA	NA	NA	NA	NA	NA
ENSG00000181827	RFX7	NA	0.203746	0.0366017	0	0	NA	NA	NA	NA	NA	NA
ENSG00000174136	RGMB	NA	-0.173598	0.0063932	0	0	NA	NA	NA	NA	NA	NA
ENSG00000183054	RGPD6	NA	0.292642	0.0198781	0	0	NA	NA	NA	NA	NA	NA
ENSG00000169629	RGPD8	NA	0.323557	0.0282375	0	0	NA	NA	NA	NA	NA	NA
ENSG00000148908	RGS10	NA	-0.283797	0.0420872	0	0	NA	NA	NA	NA	NA	NA
ENSG00000117152	RGS4	NA	-0.272324	0.0451177	0	0	NA	NA	NA	NA	NA	NA
ENSG00000182732	RGS6	NA	0.854523	0.000950571	0	0	NA	NA	NA	NA	NA	NA
ENSG00000067560	RHOA	NA	-0.130072	0.00270471	0	0	NA	NA	NA	NA	NA	NA
ENSG00000143878	RHOB	NA	-0.418934	0.00285996	0	0	NA	NA	NA	NA	NA	NA
ENSG00000177105	RHOG	NA	-0.262176	0.0250001	0	0	NA	NA	NA	NA	NA	NA
ENSG00000177963	RIC8A	NA	-0.204888	0.0143033	0	0	NA	NA	NA	NA	NA	NA
ENSG00000150977	RILPL2	NA	-0.242544	0.0155076	0	0	NA	NA	NA	NA	NA	NA
ENSG00000117016	RIMS3	NA	-0.349656	0.00162699	0	0	NA	NA	NA	NA	NA	NA
ENSG00000137275	RIPK1	NA	-0.181472	0.0396542	0	0	NA	NA	NA	NA	NA	NA
ENSG00000111913	RIPOR2	NA	0.367378	0.0349442	0	0	NA	NA	NA	NA	NA	NA
ENSG00000223117	RN7SKP296	NA	-0.608298	0.0307555	0	0	NA	NA	NA	NA	NA	NA
ENSG00000026297	RNASET2	NA	-0.262137	0.00846495	0	0	NA	NA	NA	NA	NA	NA
ENSG00000115963	RND3	NA	-0.288476	0.0451177	0	0	NA	NA	NA	NA	NA	NA
ENSG00000137522	RNF121	NA	-0.159903	0.0128174	0	0	NA	NA	NA	NA	NA	NA
ENSG00000113269	RNF130	NA	-0.16805	0.0152995	0	0	NA	NA	NA	NA	NA	NA
ENSG00000145860	RNF145	NA	-0.229164	0.00487819	0	0	NA	NA	NA	NA	NA	NA
ENSG00000168894	RNF181	NA	-0.192741	0.0186314	0	0	NA	NA	NA	NA	NA	NA
ENSG00000138942	RNF185	NA	-0.141764	0.0414676	0	0	NA	NA	NA	NA	NA	NA
ENSG00000168159	RNF187	NA	-0.399589	0.00312283	0	0	NA	NA	NA	NA	NA	NA
ENSG00000101236	RNF24	NA	-0.361852	0.00473921	0	0	NA	NA	NA	NA	NA	NA
ENSG00000108375	RNF43	NA	0.558097	0.00269608	0	0	NA	NA	NA	NA	NA	NA
ENSG00000185946	RNPC3	NA	0.19674	0.0291668	0	0	NA	NA	NA	NA	NA	NA
ENSG00000142327	RNPEPL1	NA	-0.321836	0.0127072	0	0	NA	NA	NA	NA	NA	NA
ENSG00000226403	RP11-31F19.1	NA	0.596175	1.16e-05	0	0	NA	NA	NA	NA	NA	NA
ENSG00000270195	RP11-572O17.1	NA	0.780934	0.0225683	0	0	NA	NA	NA	NA	NA	NA
ENSG00000122484	RPAP2	NA	0.224539	0.0315505	0	0	NA	NA	NA	NA	NA	NA
ENSG00000147403	RPL10	NA	-0.183095	0.00112502	0	0	NA	NA	NA	NA	NA	NA
ENSG00000197958	RPL12	NA	-0.161566	0.0301191	0	0	NA	NA	NA	NA	NA	NA
ENSG00000142541	RPL13A	NA	-0.153845	0.033171	0	0	NA	NA	NA	NA	NA	NA
ENSG00000188846	RPL14	NA	-0.160952	0.00230918	0	0	NA	NA	NA	NA	NA	NA
ENSG00000174748	RPL15	NA	-0.136773	0.00347763	0	0	NA	NA	NA	NA	NA	NA
ENSG00000063177	RPL18	NA	-0.184025	0.00828582	0	0	NA	NA	NA	NA	NA	NA
ENSG00000105640	RPL18A	NA	-0.258339	0.00635559	0	0	NA	NA	NA	NA	NA	NA
ENSG00000163584	RPL22L1	NA	-0.452191	0.00783314	0	0	NA	NA	NA	NA	NA	NA
ENSG00000125691	RPL23	NA	-0.0928292	0.0433592	0	0	NA	NA	NA	NA	NA	NA
ENSG00000161970	RPL26	NA	-0.120522	0.0185416	0	0	NA	NA	NA	NA	NA	NA
ENSG00000166441	RPL27A	NA	-0.107823	0.0498306	0	0	NA	NA	NA	NA	NA	NA
ENSG00000108107	RPL28	NA	-0.164092	0.0473396	0	0	NA	NA	NA	NA	NA	NA
ENSG00000162244	RPL29	NA	-0.113832	0.0337623	0	0	NA	NA	NA	NA	NA	NA
ENSG00000100316	RPL3	NA	-0.178519	0.0170792	0	0	NA	NA	NA	NA	NA	NA
ENSG00000071082	RPL31	NA	-0.0918965	0.0493102	0	0	NA	NA	NA	NA	NA	NA
ENSG00000144713	RPL32	NA	-0.118509	0.0237583	0	0	NA	NA	NA	NA	NA	NA
ENSG00000109475	RPL34	NA	-0.195273	0.000460748	0	0	NA	NA	NA	NA	NA	NA
ENSG00000136942	RPL35	NA	-0.15579	0.0335693	0	0	NA	NA	NA	NA	NA	NA
ENSG00000165502	RPL36AL	NA	-0.143886	0.0390295	0	0	NA	NA	NA	NA	NA	NA
ENSG00000145592	RPL37	NA	-0.0972138	0.0347156	0	0	NA	NA	NA	NA	NA	NA
ENSG00000197756	RPL37A	NA	-0.1158	0.0237304	0	0	NA	NA	NA	NA	NA	NA
ENSG00000089009	RPL6	NA	-0.123449	0.00340465	0	0	NA	NA	NA	NA	NA	NA
ENSG00000147604	RPL7	NA	-0.102243	0.0465906	0	0	NA	NA	NA	NA	NA	NA
ENSG00000148303	RPL7A	NA	-0.129762	0.01013	0	0	NA	NA	NA	NA	NA	NA
ENSG00000089157	RPLP0	NA	-0.183467	0.018941	0	0	NA	NA	NA	NA	NA	NA
ENSG00000243742	RPLP0P2	NA	-0.790119	0.00760834	0	0	NA	NA	NA	NA	NA	NA
ENSG00000163902	RPN1	NA	-0.225173	4.5e-06	0	0	NA	NA	NA	NA	NA	NA
ENSG00000118705	RPN2	NA	-0.211413	1.61e-05	0	0	NA	NA	NA	NA	NA	NA
ENSG00000277209	RPPH1	NA	-0.768769	0.0112191	0	0	NA	NA	NA	NA	NA	NA
ENSG00000101413	RPRD1B	NA	0.210426	0.000533619	0	0	NA	NA	NA	NA	NA	NA
ENSG00000163125	RPRD2	NA	0.128233	0.0235908	0	0	NA	NA	NA	NA	NA	NA
ENSG00000124614	RPS10	NA	-0.161186	0.0298009	0	0	NA	NA	NA	NA	NA	NA
ENSG00000142534	RPS11	NA	-0.119862	0.0281723	0	0	NA	NA	NA	NA	NA	NA
ENSG00000164587	RPS14	NA	-0.195595	0.000485314	0	0	NA	NA	NA	NA	NA	NA
ENSG00000231500	RPS18	NA	-0.167147	0.0103965	0	0	NA	NA	NA	NA	NA	NA
ENSG00000187051	RPS19BP1	NA	-0.275051	0.0107219	0	0	NA	NA	NA	NA	NA	NA
ENSG00000239218	RPS20P22	NA	0.626034	9.39e-05	0	0	NA	NA	NA	NA	NA	NA
ENSG00000171858	RPS21	NA	-0.212222	0.00192215	0	0	NA	NA	NA	NA	NA	NA
ENSG00000143947	RPS27A	NA	-0.100526	0.0320284	0	0	NA	NA	NA	NA	NA	NA
ENSG00000149273	RPS3	NA	-0.157918	0.018941	0	0	NA	NA	NA	NA	NA	NA
ENSG00000129824	RPS4Y1	NA	-0.307974	0.0497467	0	0	NA	NA	NA	NA	NA	NA
ENSG00000083845	RPS5	NA	-0.179897	0.0273798	0	0	NA	NA	NA	NA	NA	NA
ENSG00000177189	RPS6KA3	NA	-0.164485	0.0129023	0	0	NA	NA	NA	NA	NA	NA
ENSG00000162302	RPS6KA4	NA	-0.323273	0.0199568	0	0	NA	NA	NA	NA	NA	NA
ENSG00000171863	RPS7	NA	-0.107918	0.0197395	0	0	NA	NA	NA	NA	NA	NA
ENSG00000142937	RPS8	NA	-0.160279	0.00388549	0	0	NA	NA	NA	NA	NA	NA
ENSG00000126458	RRAS	NA	-0.471133	0.00190784	0	0	NA	NA	NA	NA	NA	NA
ENSG00000133818	RRAS2	NA	-0.288129	0.00643061	0	0	NA	NA	NA	NA	NA	NA
ENSG00000125844	RRBP1	NA	-0.37592	0.00301626	0	0	NA	NA	NA	NA	NA	NA
ENSG00000160214	RRP1	NA	-0.328978	0.00252334	0	0	NA	NA	NA	NA	NA	NA
ENSG00000189306	RRP7A	NA	-0.20585	0.00764891	0	0	NA	NA	NA	NA	NA	NA
ENSG00000081019	RSBN1	NA	0.179701	0.0389089	0	0	NA	NA	NA	NA	NA	NA
ENSG00000117616	RSRP1	NA	0.204788	0.000145317	0	0	NA	NA	NA	NA	NA	NA
ENSG00000224616	RTCA-AS1	NA	0.361255	0.000161039	0	0	NA	NA	NA	NA	NA	NA
ENSG00000133318	RTN3	NA	-0.202348	0.0142436	0	0	NA	NA	NA	NA	NA	NA
ENSG00000185924	RTN4RL1	NA	0.355527	0.0199568	0	0	NA	NA	NA	NA	NA	NA
[truncated: 650 more rows]

## Sheet: S6
ONTOLOGY	ID	Description	GeneRatio	BgRatio	pvalue	p.adjust	qvalue	geneID	Count
CC	GO:0005925	focal adhesion	122/2355	416/19396	2.10291e-21	1.23388e-17	1.10816e-17	ENSG00000002586/ENSG00000002834/ENSG00000005884/ENSG00000006451/ENSG00000010278/ENSG00000011422/ENSG00000022267/ENSG00000026025/ENSG00000026508/ENSG00000041982/ENSG00000044574/ENSG00000050405/ENSG00000054654/ENSG00000063177/ENSG00000067560/ENSG00000071082/ENSG00000072110/ENSG00000073008/ENSG00000073712/ENSG00000074696/ENSG00000075624/ENSG00000077254/ENSG00000079308/ENSG00000082781/ENSG00000083845…	122
CC	GO:0030055	cell-substrate junction	123/2355	423/19396	3.17477e-21	1.23388e-17	1.10816e-17	ENSG00000002586/ENSG00000002834/ENSG00000005884/ENSG00000006451/ENSG00000010278/ENSG00000011422/ENSG00000022267/ENSG00000026025/ENSG00000026508/ENSG00000041982/ENSG00000044574/ENSG00000050405/ENSG00000054654/ENSG00000063177/ENSG00000067560/ENSG00000071082/ENSG00000072110/ENSG00000073008/ENSG00000073712/ENSG00000074696/ENSG00000075624/ENSG00000077254/ENSG00000079308/ENSG00000082781/ENSG00000083845…	123
BP	GO:0034976	response to endoplasmic reticulum stress	77/2355	294/19396	2.90118e-11	6.98131e-08	6.27002e-08	ENSG00000001626/ENSG00000009830/ENSG00000014123/ENSG00000044574/ENSG00000051108/ENSG00000065485/ENSG00000068971/ENSG00000070540/ENSG00000070669/ENSG00000071537/ENSG00000072778/ENSG00000074370/ENSG00000074842/ENSG00000081307/ENSG00000088298/ENSG00000089248/ENSG00000090520/ENSG00000100219/ENSG00000101255/ENSG00000101294/ENSG00000103266/ENSG00000106638/ENSG00000106803/ENSG00000107175/ENSG00000107566…	77
BP	GO:0045047	protein targeting to ER	42/2355	118/19396	3.59259e-11	6.98131e-08	6.27002e-08	ENSG00000044574/ENSG00000051108/ENSG00000058262/ENSG00000063177/ENSG00000065308/ENSG00000067167/ENSG00000071082/ENSG00000083845/ENSG00000089009/ENSG00000089157/ENSG00000100316/ENSG00000105640/ENSG00000106803/ENSG00000108107/ENSG00000109475/ENSG00000124614/ENSG00000125691/ENSG00000129824/ENSG00000136942/ENSG00000142534/ENSG00000142541/ENSG00000142937/ENSG00000143947/ENSG00000144713/ENSG00000144867…	42
BP	GO:0006614	SRP-dependent cotranslational protein targeting to membrane	38/2355	103/19396	9.00389e-11	1.18193e-07	1.06151e-07	ENSG00000058262/ENSG00000063177/ENSG00000065308/ENSG00000067167/ENSG00000071082/ENSG00000083845/ENSG00000089009/ENSG00000089157/ENSG00000100316/ENSG00000105640/ENSG00000106803/ENSG00000108107/ENSG00000109475/ENSG00000124614/ENSG00000125691/ENSG00000129824/ENSG00000136942/ENSG00000142534/ENSG00000142541/ENSG00000142937/ENSG00000143947/ENSG00000144713/ENSG00000145592/ENSG00000147403/ENSG00000147604…	38
BP	GO:0006613	cotranslational protein targeting to membrane	39/2355	108/19396	1.08258e-10	1.18193e-07	1.06151e-07	ENSG00000058262/ENSG00000063177/ENSG00000065308/ENSG00000067167/ENSG00000071082/ENSG00000083845/ENSG00000089009/ENSG00000089157/ENSG00000100316/ENSG00000105640/ENSG00000106803/ENSG00000108107/ENSG00000109475/ENSG00000124614/ENSG00000125691/ENSG00000129824/ENSG00000136942/ENSG00000142534/ENSG00000142541/ENSG00000142937/ENSG00000143947/ENSG00000144713/ENSG00000145592/ENSG00000147403/ENSG00000147604…	39
BP	GO:0070972	protein localization to endoplasmic reticulum	48/2355	150/19396	1.10667e-10	1.18193e-07	1.06151e-07	ENSG00000044574/ENSG00000051108/ENSG00000058262/ENSG00000063177/ENSG00000065308/ENSG00000067167/ENSG00000071082/ENSG00000083845/ENSG00000089009/ENSG00000089157/ENSG00000100316/ENSG00000105438/ENSG00000105640/ENSG00000106803/ENSG00000108107/ENSG00000109475/ENSG00000124614/ENSG00000125691/ENSG00000129824/ENSG00000135506/ENSG00000136240/ENSG00000136942/ENSG00000142534/ENSG00000142541/ENSG00000142937…	48
BP	GO:0072599	establishment of protein localization to endoplasmic reticulum	42/2355	122/19396	1.21645e-10	1.18193e-07	1.06151e-07	ENSG00000044574/ENSG00000051108/ENSG00000058262/ENSG00000063177/ENSG00000065308/ENSG00000067167/ENSG00000071082/ENSG00000083845/ENSG00000089009/ENSG00000089157/ENSG00000100316/ENSG00000105640/ENSG00000106803/ENSG00000108107/ENSG00000109475/ENSG00000124614/ENSG00000125691/ENSG00000129824/ENSG00000136942/ENSG00000142534/ENSG00000142541/ENSG00000142937/ENSG00000143947/ENSG00000144713/ENSG00000144867…	42
BP	GO:0006612	protein targeting to membrane	58/2355	209/19396	7.40177e-10	6.06939e-07	5.45102e-07	ENSG00000010810/ENSG00000044574/ENSG00000058262/ENSG00000063177/ENSG00000065308/ENSG00000067167/ENSG00000071082/ENSG00000083845/ENSG00000089009/ENSG00000089157/ENSG00000100316/ENSG00000105640/ENSG00000106688/ENSG00000106803/ENSG00000108107/ENSG00000109475/ENSG00000111731/ENSG00000116237/ENSG00000124614/ENSG00000125691/ENSG00000127328/ENSG00000129824/ENSG00000136274/ENSG00000136942/ENSG00000137575…	58
BP	GO:0035966	response to topologically incorrect protein	57/2355	204/19396	7.8083e-10	6.06939e-07	5.45102e-07	ENSG00000009830/ENSG00000014123/ENSG00000044574/ENSG00000051108/ENSG00000065485/ENSG00000068971/ENSG00000070540/ENSG00000070669/ENSG00000072778/ENSG00000074842/ENSG00000088298/ENSG00000090520/ENSG00000100219/ENSG00000103266/ENSG00000106638/ENSG00000107175/ENSG00000112530/ENSG00000113194/ENSG00000116761/ENSG00000123240/ENSG00000128228/ENSG00000128272/ENSG00000128965/ENSG00000131871/ENSG00000132002…	57
BP	GO:2001233	regulation of apoptotic signaling pathway	81/2355	341/19396	1.52377e-09	1.07675e-06	9.67044e-07	ENSG00000003402/ENSG00000004487/ENSG00000006210/ENSG00000006327/ENSG00000010810/ENSG00000011422/ENSG00000015475/ENSG00000026508/ENSG00000051108/ENSG00000065135/ENSG00000070444/ENSG00000070770/ENSG00000074800/ENSG00000084207/ENSG00000089248/ENSG00000090339/ENSG00000096092/ENSG00000100219/ENSG00000100292/ENSG00000102871/ENSG00000104872/ENSG00000105928/ENSG00000106799/ENSG00000107175/ENSG00000107562…	81
MF	GO:0003779	actin binding	97/2355	438/19396	2.08472e-09	1.35038e-06	1.21279e-06	ENSG00000002834/ENSG00000006747/ENSG00000007237/ENSG00000034510/ENSG00000036448/ENSG00000039560/ENSG00000042493/ENSG00000050405/ENSG00000054654/ENSG00000071127/ENSG00000072110/ENSG00000073712/ENSG00000075618/ENSG00000077549/ENSG00000078814/ENSG00000079308/ENSG00000082397/ENSG00000082438/ENSG00000086967/ENSG00000089327/ENSG00000099331/ENSG00000100345/ENSG00000100592/ENSG00000103187/ENSG00000104490…	97
CC	GO:0005788	endoplasmic reticulum lumen	74/2355	304/19396	2.4836e-09	1.485e-06	1.3337e-06	ENSG00000006756/ENSG00000011422/ENSG00000026297/ENSG00000041982/ENSG00000044574/ENSG00000049239/ENSG00000049449/ENSG00000065485/ENSG00000070404/ENSG00000071073/ENSG00000074842/ENSG00000082293/ENSG00000088298/ENSG00000089248/ENSG00000089597/ENSG00000090520/ENSG00000100097/ENSG00000106397/ENSG00000108219/ENSG00000109861/ENSG00000111799/ENSG00000113273/ENSG00000113739/ENSG00000115414/ENSG00000115461…	74
BP	GO:2001234	negative regulation of apoptotic signaling pathway	58/2355	220/19396	6.01435e-09	3.17157e-06	2.84843e-06	ENSG00000003402/ENSG00000004487/ENSG00000006210/ENSG00000010810/ENSG00000011422/ENSG00000015475/ENSG00000026508/ENSG00000051108/ENSG00000065135/ENSG00000070444/ENSG00000070770/ENSG00000074800/ENSG00000084207/ENSG00000090339/ENSG00000096092/ENSG00000100219/ENSG00000100292/ENSG00000102871/ENSG00000104872/ENSG00000106799/ENSG00000107175/ENSG00000107562/ENSG00000112319/ENSG00000114353/ENSG00000115170…	58
BP	GO:0035967	cellular response to topologically incorrect protein	48/2355	167/19396	6.12035e-09	3.17157e-06	2.84843e-06	ENSG00000009830/ENSG00000014123/ENSG00000044574/ENSG00000051108/ENSG00000065485/ENSG00000068971/ENSG00000070540/ENSG00000070669/ENSG00000072778/ENSG00000074842/ENSG00000090520/ENSG00000100219/ENSG00000103266/ENSG00000106638/ENSG00000107175/ENSG00000112530/ENSG00000116761/ENSG00000123240/ENSG00000128228/ENSG00000128272/ENSG00000131871/ENSG00000136827/ENSG00000136986/ENSG00000137522/ENSG00000138942…	48
BP	GO:0006986	response to unfolded protein	51/2355	183/19396	6.59376e-09	3.20333e-06	2.87696e-06	ENSG00000014123/ENSG00000044574/ENSG00000051108/ENSG00000065485/ENSG00000068971/ENSG00000070540/ENSG00000070669/ENSG00000072778/ENSG00000074842/ENSG00000088298/ENSG00000090520/ENSG00000100219/ENSG00000103266/ENSG00000106638/ENSG00000107175/ENSG00000112530/ENSG00000113194/ENSG00000116761/ENSG00000123240/ENSG00000128272/ENSG00000128965/ENSG00000131871/ENSG00000132002/ENSG00000136816/ENSG00000136986…	51
CC	GO:0022625	cytosolic large ribosomal subunit	24/2355	56/19396	8.24141e-09	3.76827e-06	3.38434e-06	ENSG00000063177/ENSG00000071082/ENSG00000089009/ENSG00000089157/ENSG00000100316/ENSG00000105640/ENSG00000108107/ENSG00000109475/ENSG00000125691/ENSG00000136942/ENSG00000142541/ENSG00000144713/ENSG00000145592/ENSG00000147403/ENSG00000147604/ENSG00000148303/ENSG00000161970/ENSG00000162244/ENSG00000165502/ENSG00000166441/ENSG00000174748/ENSG00000188846/ENSG00000197756/ENSG00000197958	24
CC	GO:0022626	cytosolic ribosome	35/2355	106/19396	1.44222e-08	6.22797e-06	5.59344e-06	ENSG00000063177/ENSG00000071082/ENSG00000083845/ENSG00000089009/ENSG00000089157/ENSG00000100316/ENSG00000105640/ENSG00000108107/ENSG00000109475/ENSG00000124614/ENSG00000125691/ENSG00000129824/ENSG00000136942/ENSG00000142534/ENSG00000142541/ENSG00000142937/ENSG00000143947/ENSG00000144713/ENSG00000145592/ENSG00000147403/ENSG00000147604/ENSG00000148303/ENSG00000149273/ENSG00000161970/ENSG00000162244…	35
BP	GO:0090150	establishment of protein localization to membrane	80/2355	353/19396	1.83734e-08	7.51666e-06	6.75083e-06	ENSG00000010810/ENSG00000015475/ENSG00000044574/ENSG00000047932/ENSG00000058262/ENSG00000063177/ENSG00000065308/ENSG00000067167/ENSG00000070601/ENSG00000071082/ENSG00000075785/ENSG00000083845/ENSG00000089009/ENSG00000089157/ENSG00000100316/ENSG00000102178/ENSG00000105640/ENSG00000106688/ENSG00000106803/ENSG00000108107/ENSG00000109113/ENSG00000109475/ENSG00000111057/ENSG00000111731/ENSG00000114126…	80
BP	GO:0006413	translational initiation	50/2355	190/19396	6.98622e-08	2.7152e-05	2.43856e-05	ENSG00000063177/ENSG00000071082/ENSG00000083845/ENSG00000089009/ENSG00000089157/ENSG00000100316/ENSG00000102081/ENSG00000105640/ENSG00000106263/ENSG00000108107/ENSG00000109475/ENSG00000124374/ENSG00000124614/ENSG00000125457/ENSG00000125691/ENSG00000125977/ENSG00000128272/ENSG00000129824/ENSG00000134030/ENSG00000136942/ENSG00000142534/ENSG00000142541/ENSG00000142937/ENSG00000143947/ENSG00000144713…	50
BP	GO:0034620	cellular response to unfolded protein	42/2355	148/19396	7.91724e-08	2.93051e-05	2.63194e-05	ENSG00000014123/ENSG00000044574/ENSG00000051108/ENSG00000065485/ENSG00000068971/ENSG00000070540/ENSG00000070669/ENSG00000072778/ENSG00000074842/ENSG00000090520/ENSG00000100219/ENSG00000103266/ENSG00000106638/ENSG00000107175/ENSG00000112530/ENSG00000116761/ENSG00000123240/ENSG00000128272/ENSG00000131871/ENSG00000136986/ENSG00000137522/ENSG00000139644/ENSG00000143870/ENSG00000144867/ENSG00000149428…	42
MF	GO:0045296	cadherin binding	74/2355	332/19396	1.26775e-07	4.31143e-05	3.87216e-05	ENSG00000002834/ENSG00000040731/ENSG00000042493/ENSG00000044574/ENSG00000050405/ENSG00000065243/ENSG00000074181/ENSG00000074800/ENSG00000075618/ENSG00000077549/ENSG00000080031/ENSG00000082438/ENSG00000088387/ENSG00000089009/ENSG00000089327/ENSG00000097033/ENSG00000100345/ENSG00000104067/ENSG00000104419/ENSG00000105355/ENSG00000106636/ENSG00000108829/ENSG00000109475/ENSG00000111057/ENSG00000113758…	74
BP	GO:2001242	regulation of intrinsic apoptotic signaling pathway	43/2355	156/19396	1.38454e-07	4.31143e-05	3.87216e-05	ENSG00000004487/ENSG00000011422/ENSG00000015475/ENSG00000026508/ENSG00000051108/ENSG00000074800/ENSG00000089248/ENSG00000100219/ENSG00000105928/ENSG00000107175/ENSG00000107562/ENSG00000109670/ENSG00000116584/ENSG00000117862/ENSG00000121653/ENSG00000131871/ENSG00000133112/ENSG00000134452/ENSG00000139644/ENSG00000142208/ENSG00000143799/ENSG00000149273/ENSG00000149428/ENSG00000153094/ENSG00000157613…	43
BP	GO:0030970	retrograde protein transport, ER to cytosol	15/2355	28/19396	1.39428e-07	4.31143e-05	3.87216e-05	ENSG00000051108/ENSG00000071537/ENSG00000088298/ENSG00000101294/ENSG00000106803/ENSG00000113194/ENSG00000131871/ENSG00000135506/ENSG00000136986/ENSG00000162298/ENSG00000166598/ENSG00000184787/ENSG00000185825/ENSG00000198168/ENSG00000198833	15
BP	GO:1903513	endoplasmic reticulum to cytosol transport	15/2355	28/19396	1.39428e-07	4.31143e-05	3.87216e-05	ENSG00000051108/ENSG00000071537/ENSG00000088298/ENSG00000101294/ENSG00000106803/ENSG00000113194/ENSG00000131871/ENSG00000135506/ENSG00000136986/ENSG00000162298/ENSG00000166598/ENSG00000184787/ENSG00000185825/ENSG00000198168/ENSG00000198833	15
BP	GO:0000184	nuclear-transcribed mRNA catabolic process, nonsense-mediated decay	36/2355	120/19396	1.44214e-07	4.31143e-05	3.87216e-05	ENSG00000063177/ENSG00000071082/ENSG00000083845/ENSG00000089009/ENSG00000089157/ENSG00000100316/ENSG00000105640/ENSG00000108107/ENSG00000109475/ENSG00000124614/ENSG00000125691/ENSG00000129824/ENSG00000134030/ENSG00000136942/ENSG00000142534/ENSG00000142541/ENSG00000142937/ENSG00000143947/ENSG00000144713/ENSG00000145592/ENSG00000147403/ENSG00000147604/ENSG00000148303/ENSG00000149273/ENSG00000161970…	36
BP	GO:0009100	glycoprotein metabolic process	87/2355	413/19396	1.53624e-07	4.42265e-05	3.97205e-05	ENSG00000009830/ENSG00000013375/ENSG00000033011/ENSG00000033100/ENSG00000063660/ENSG00000071073/ENSG00000071537/ENSG00000078596/ENSG00000080189/ENSG00000085998/ENSG00000088298/ENSG00000089597/ENSG00000101346/ENSG00000103174/ENSG00000106397/ENSG00000111846/ENSG00000111962/ENSG00000112033/ENSG00000113273/ENSG00000115275/ENSG00000117069/ENSG00000118276/ENSG00000118705/ENSG00000120697/ENSG00000121578…	87
BP	GO:0006605	protein targeting	91/2355	439/19396	1.72883e-07	4.79936e-05	4.31038e-05	ENSG00000005469/ENSG00000010810/ENSG00000015475/ENSG00000039319/ENSG00000044574/ENSG00000051108/ENSG00000051128/ENSG00000058262/ENSG00000063177/ENSG00000065308/ENSG00000067167/ENSG00000070770/ENSG00000071082/ENSG00000075785/ENSG00000083845/ENSG00000089009/ENSG00000089157/ENSG00000097033/ENSG00000100300/ENSG00000100316/ENSG00000102910/ENSG00000103111/ENSG00000103174/ENSG00000104497/ENSG00000105640…	91
MF	GO:0005178	integrin binding	40/2355	142/19396	1.98785e-07	5.32812e-05	4.78527e-05	ENSG00000005884/ENSG00000006210/ENSG00000008277/ENSG00000010278/ENSG00000035862/ENSG00000072110/ENSG00000073670/ENSG00000073712/ENSG00000082781/ENSG00000090339/ENSG00000100345/ENSG00000104415/ENSG00000105371/ENSG00000107562/ENSG00000109072/ENSG00000110651/ENSG00000115232/ENSG00000115414/ENSG00000118523/ENSG00000124215/ENSG00000130635/ENSG00000132470/ENSG00000140545/ENSG00000142871/ENSG00000143537…	40
BP	GO:0030198	extracellular matrix organization	83/2355	391/19396	2.09708e-07	5.43353e-05	4.87994e-05	ENSG00000003402/ENSG00000005884/ENSG00000026508/ENSG00000035862/ENSG00000041982/ENSG00000067182/ENSG00000074527/ENSG00000075618/ENSG00000082293/ENSG00000082781/ENSG00000087116/ENSG00000090339/ENSG00000095209/ENSG00000095587/ENSG00000105371/ENSG00000106397/ENSG00000106799/ENSG00000109072/ENSG00000111799/ENSG00000113083/ENSG00000115232/ENSG00000115318/ENSG00000115414/ENSG00000118523/ENSG00000122707…	83
BP	GO:0030968	endoplasmic reticulum unfolded protein response	37/2355	127/19396	2.22548e-07	5.58021e-05	5.01167e-05	ENSG00000014123/ENSG00000044574/ENSG00000051108/ENSG00000065485/ENSG00000068971/ENSG00000070540/ENSG00000070669/ENSG00000072778/ENSG00000074842/ENSG00000090520/ENSG00000100219/ENSG00000103266/ENSG00000106638/ENSG00000107175/ENSG00000116761/ENSG00000128272/ENSG00000131871/ENSG00000136986/ENSG00000137522/ENSG00000143870/ENSG00000144867/ENSG00000149428/ENSG00000153094/ENSG00000157613/ENSG00000159461…	37
BP	GO:0043062	extracellular structure organization	83/2355	392/19396	2.34964e-07	5.70743e-05	5.12593e-05	ENSG00000003402/ENSG00000005884/ENSG00000026508/ENSG00000035862/ENSG00000041982/ENSG00000067182/ENSG00000074527/ENSG00000075618/ENSG00000082293/ENSG00000082781/ENSG00000087116/ENSG00000090339/ENSG00000095209/ENSG00000095587/ENSG00000105371/ENSG00000106397/ENSG00000106799/ENSG00000109072/ENSG00000111799/ENSG00000113083/ENSG00000115232/ENSG00000115318/ENSG00000115414/ENSG00000118523/ENSG00000122707…	83
BP	GO:0045229	external encapsulating structure organization	83/2355	394/19396	2.94368e-07	6.9337e-05	6.22727e-05	ENSG00000003402/ENSG00000005884/ENSG00000026508/ENSG00000035862/ENSG00000041982/ENSG00000067182/ENSG00000074527/ENSG00000075618/ENSG00000082293/ENSG00000082781/ENSG00000087116/ENSG00000090339/ENSG00000095209/ENSG00000095587/ENSG00000105371/ENSG00000106397/ENSG00000106799/ENSG00000109072/ENSG00000111799/ENSG00000113083/ENSG00000115232/ENSG00000115318/ENSG00000115414/ENSG00000118523/ENSG00000122707…	83
BP	GO:0062197	cellular response to chemical stress	73/2355	335/19396	3.90515e-07	8.92787e-05	8.01826e-05	ENSG00000003402/ENSG00000008394/ENSG00000010810/ENSG00000042286/ENSG00000084207/ENSG00000092529/ENSG00000100292/ENSG00000100300/ENSG00000102882/ENSG00000104856/ENSG00000106153/ENSG00000106688/ENSG00000109670/ENSG00000110931/ENSG00000111912/ENSG00000115365/ENSG00000116016/ENSG00000116285/ENSG00000116584/ENSG00000116984/ENSG00000119487/ENSG00000125648/ENSG00000127528/ENSG00000128272/ENSG00000131871…	73
BP	GO:1902235	regulation of endoplasmic reticulum stress-induced intrinsic apoptotic signaling pathway	15/2355	30/19396	4.55044e-07	0.000101059	9.07625e-05	ENSG00000051108/ENSG00000089248/ENSG00000100219/ENSG00000107175/ENSG00000117862/ENSG00000131871/ENSG00000139644/ENSG00000153094/ENSG00000157613/ENSG00000162298/ENSG00000172071/ENSG00000175197/ENSG00000176720/ENSG00000188906/ENSG00000198836	15
MF	GO:0003735	structural constituent of ribosome	43/2355	163/19396	5.22413e-07	0.000112798	0.000101305	ENSG00000055950/ENSG00000063177/ENSG00000071082/ENSG00000083845/ENSG00000089009/ENSG00000089157/ENSG00000100316/ENSG00000105640/ENSG00000108107/ENSG00000109475/ENSG00000112996/ENSG00000124614/ENSG00000125691/ENSG00000129824/ENSG00000131368/ENSG00000132313/ENSG00000135972/ENSG00000136942/ENSG00000142534/ENSG00000142541/ENSG00000142937/ENSG00000143947/ENSG00000144713/ENSG00000145592/ENSG00000147403…	43
CC	GO:0005793	endoplasmic reticulum-Golgi intermediate compartment	36/2355	127/19396	6.73303e-07	0.000141448	0.000127037	ENSG00000044574/ENSG00000071073/ENSG00000074842/ENSG00000080189/ENSG00000085063/ENSG00000085788/ENSG00000100522/ENSG00000100528/ENSG00000100697/ENSG00000103335/ENSG00000105438/ENSG00000106636/ENSG00000109321/ENSG00000109861/ENSG00000113719/ENSG00000115414/ENSG00000125875/ENSG00000125991/ENSG00000142186/ENSG00000143771/ENSG00000143786/ENSG00000143870/ENSG00000148248/ENSG00000149257/ENSG00000154917…	36
BP	GO:0070085	glycosylation	60/2355	263/19396	8.4601e-07	0.000173054	0.000155422	ENSG00000009830/ENSG00000013375/ENSG00000033011/ENSG00000071073/ENSG00000080189/ENSG00000085998/ENSG00000095380/ENSG00000101346/ENSG00000103174/ENSG00000106397/ENSG00000111846/ENSG00000115275/ENSG00000117069/ENSG00000118276/ENSG00000118705/ENSG00000120697/ENSG00000121578/ENSG00000128039/ENSG00000128228/ENSG00000129255/ENSG00000129562/ENSG00000130035/ENSG00000131446/ENSG00000132329/ENSG00000134825…	60
BP	GO:0097193	intrinsic apoptotic signaling pathway	62/2355	279/19396	1.43921e-06	0.000286846	0.000257621	ENSG00000004487/ENSG00000011422/ENSG00000015475/ENSG00000026508/ENSG00000051108/ENSG00000067182/ENSG00000070501/ENSG00000074370/ENSG00000074800/ENSG00000089248/ENSG00000100219/ENSG00000100292/ENSG00000101255/ENSG00000105928/ENSG00000107175/ENSG00000107562/ENSG00000109670/ENSG00000110108/ENSG00000116584/ENSG00000117862/ENSG00000121653/ENSG00000127334/ENSG00000128272/ENSG00000128965/ENSG00000131871…	62
BP	GO:0032970	regulation of actin filament-based process	79/2355	384/19396	1.50291e-06	0.000292053	0.000262297	ENSG00000006210/ENSG00000006747/ENSG00000034510/ENSG00000042493/ENSG00000044524/ENSG00000047648/ENSG00000050405/ENSG00000055163/ENSG00000067560/ENSG00000071127/ENSG00000073712/ENSG00000075618/ENSG00000077549/ENSG00000079691/ENSG00000088756/ENSG00000090339/ENSG00000096696/ENSG00000100345/ENSG00000103187/ENSG00000104067/ENSG00000106683/ENSG00000106799/ENSG00000107562/ENSG00000113758/ENSG00000115355…	79
CC	GO:0005911	cell-cell junction	94/2355	484/19396	2.25987e-06	0.000428438	0.000384787	ENSG00000040731/ENSG00000065243/ENSG00000067560/ENSG00000071127/ENSG00000072110/ENSG00000073008/ENSG00000073150/ENSG00000073712/ENSG00000075618/ENSG00000075624/ENSG00000082397/ENSG00000083857/ENSG00000095203/ENSG00000096696/ENSG00000100345/ENSG00000102181/ENSG00000104067/ENSG00000104419/ENSG00000106404/ENSG00000106799/ENSG00000108797/ENSG00000109458/ENSG00000110218/ENSG00000111052/ENSG00000111057…	94
BP	GO:1902903	regulation of supramolecular fiber organization	75/2355	363/19396	2.32413e-06	0.000430129	0.000386306	ENSG00000006210/ENSG00000006747/ENSG00000034510/ENSG00000042493/ENSG00000047648/ENSG00000050405/ENSG00000055163/ENSG00000067560/ENSG00000071127/ENSG00000073712/ENSG00000077549/ENSG00000078018/ENSG00000079691/ENSG00000088756/ENSG00000090339/ENSG00000103187/ENSG00000104067/ENSG00000106683/ENSG00000106799/ENSG00000107562/ENSG00000113758/ENSG00000115355/ENSG00000116584/ENSG00000117152/ENSG00000117707…	75
CC	GO:0005912	adherens junction	43/2355	172/19396	2.46726e-06	0.000446001	0.000400561	ENSG00000040731/ENSG00000073008/ENSG00000073712/ENSG00000075624/ENSG00000100345/ENSG00000102181/ENSG00000104067/ENSG00000104419/ENSG00000111052/ENSG00000111057/ENSG00000114541/ENSG00000116106/ENSG00000117519/ENSG00000119139/ENSG00000128283/ENSG00000130202/ENSG00000131435/ENSG00000134755/ENSG00000134982/ENSG00000135046/ENSG00000136830/ENSG00000137575/ENSG00000137710/ENSG00000138639/ENSG00000138771…	43
BP	GO:0032956	regulation of actin cytoskeleton organization	72/2355	347/19396	3.13246e-06	0.000553378	0.000496998	ENSG00000006210/ENSG00000006747/ENSG00000034510/ENSG00000042493/ENSG00000044524/ENSG00000047648/ENSG00000050405/ENSG00000055163/ENSG00000067560/ENSG00000071127/ENSG00000073712/ENSG00000075618/ENSG00000077549/ENSG00000079691/ENSG00000088756/ENSG00000090339/ENSG00000103187/ENSG00000104067/ENSG00000106683/ENSG00000106799/ENSG00000107562/ENSG00000113758/ENSG00000115355/ENSG00000115963/ENSG00000117152…	72
BP	GO:0006486	protein glycosylation	56/2355	250/19396	3.52212e-06	0.000595162	0.000534525	ENSG00000009830/ENSG00000013375/ENSG00000033011/ENSG00000071073/ENSG00000080189/ENSG00000085998/ENSG00000101346/ENSG00000103174/ENSG00000106397/ENSG00000111846/ENSG00000115275/ENSG00000117069/ENSG00000118276/ENSG00000118705/ENSG00000120697/ENSG00000121578/ENSG00000128039/ENSG00000128228/ENSG00000129255/ENSG00000129562/ENSG00000130035/ENSG00000131446/ENSG00000132329/ENSG00000134825/ENSG00000134851…	56
BP	GO:0043413	macromolecule glycosylation	56/2355	250/19396	3.52212e-06	0.000595162	0.000534525	ENSG00000009830/ENSG00000013375/ENSG00000033011/ENSG00000071073/ENSG00000080189/ENSG00000085998/ENSG00000101346/ENSG00000103174/ENSG00000106397/ENSG00000111846/ENSG00000115275/ENSG00000117069/ENSG00000118276/ENSG00000118705/ENSG00000120697/ENSG00000121578/ENSG00000128039/ENSG00000128228/ENSG00000129255/ENSG00000129562/ENSG00000130035/ENSG00000131446/ENSG00000132329/ENSG00000134825/ENSG00000134851…	56
BP	GO:0032527	protein exit from endoplasmic reticulum	18/2355	47/19396	4.28472e-06	0.00070862	0.000636423	ENSG00000051108/ENSG00000071537/ENSG00000088298/ENSG00000101294/ENSG00000106803/ENSG00000110651/ENSG00000113194/ENSG00000131871/ENSG00000135506/ENSG00000135968/ENSG00000136986/ENSG00000137642/ENSG00000162298/ENSG00000166598/ENSG00000184787/ENSG00000185825/ENSG00000198168/ENSG00000198833	18
CC	GO:0042470	melanosome	30/2355	105/19396	4.67135e-06	0.000741029	0.000665529	ENSG00000042493/ENSG00000044574/ENSG00000069849/ENSG00000075785/ENSG00000089248/ENSG00000089597/ENSG00000105281/ENSG00000108774/ENSG00000117984/ENSG00000118508/ENSG00000122359/ENSG00000128595/ENSG00000133392/ENSG00000135404/ENSG00000137575/ENSG00000143870/ENSG00000150093/ENSG00000155660/ENSG00000157227/ENSG00000163902/ENSG00000164733/ENSG00000166598/ENSG00000166794/ENSG00000167004/ENSG00000168003…	30
CC	GO:0048770	pigment granule	30/2355	105/19396	4.67135e-06	0.000741029	0.000665529	ENSG00000042493/ENSG00000044574/ENSG00000069849/ENSG00000075785/ENSG00000089248/ENSG00000089597/ENSG00000105281/ENSG00000108774/ENSG00000117984/ENSG00000118508/ENSG00000122359/ENSG00000128595/ENSG00000133392/ENSG00000135404/ENSG00000137575/ENSG00000143870/ENSG00000150093/ENSG00000155660/ENSG00000157227/ENSG00000163902/ENSG00000164733/ENSG00000166598/ENSG00000166794/ENSG00000167004/ENSG00000168003…	30
BP	GO:0070059	intrinsic apoptotic signaling pathway in response to endoplasmic reticulum stress	21/2355	61/19396	5.13652e-06	0.000798523	0.000717166	ENSG00000051108/ENSG00000074370/ENSG00000089248/ENSG00000100219/ENSG00000101255/ENSG00000107175/ENSG00000117862/ENSG00000128272/ENSG00000128965/ENSG00000131871/ENSG00000139644/ENSG00000153094/ENSG00000157613/ENSG00000162298/ENSG00000172071/ENSG00000175197/ENSG00000176720/ENSG00000188906/ENSG00000196954/ENSG00000197930/ENSG00000198836	21
BP	GO:0007015	actin filament organization	84/2355	429/19396	5.55779e-06	0.000845696	0.000759533	ENSG00000006210/ENSG00000006747/ENSG00000007237/ENSG00000034510/ENSG00000042493/ENSG00000047648/ENSG00000050405/ENSG00000055163/ENSG00000067560/ENSG00000071127/ENSG00000072110/ENSG00000073712/ENSG00000075618/ENSG00000077549/ENSG00000079691/ENSG00000082781/ENSG00000083857/ENSG00000088756/ENSG00000090339/ENSG00000103187/ENSG00000104067/ENSG00000106683/ENSG00000106799/ENSG00000107562/ENSG00000113657…	84
BP	GO:0009101	glycoprotein biosynthetic process	70/2355	340/19396	5.66462e-06	0.000845696	0.000759533	ENSG00000009830/ENSG00000013375/ENSG00000033011/ENSG00000033100/ENSG00000071073/ENSG00000078596/ENSG00000080189/ENSG00000085998/ENSG00000101346/ENSG00000103174/ENSG00000106397/ENSG00000111846/ENSG00000111962/ENSG00000115275/ENSG00000117069/ENSG00000118276/ENSG00000118705/ENSG00000120697/ENSG00000121578/ENSG00000128039/ENSG00000128228/ENSG00000129255/ENSG00000129562/ENSG00000130035/ENSG00000131446…	70
BP	GO:0032963	collagen metabolic process	30/2355	106/19396	5.76636e-06	0.000845696	0.000759533	ENSG00000026025/ENSG00000065308/ENSG00000082293/ENSG00000087116/ENSG00000106397/ENSG00000110811/ENSG00000112033/ENSG00000116285/ENSG00000117385/ENSG00000117984/ENSG00000118523/ENSG00000123342/ENSG00000124299/ENSG00000125966/ENSG00000130635/ENSG00000132170/ENSG00000135047/ENSG00000136244/ENSG00000138316/ENSG00000141696/ENSG00000142552/ENSG00000143537/ENSG00000149257/ENSG00000150093/ENSG00000157227…	30
BP	GO:1905897	regulation of response to endoplasmic reticulum stress	25/2355	81/19396	6.39161e-06	0.000919331	0.000825665	ENSG00000014123/ENSG00000044574/ENSG00000051108/ENSG00000089248/ENSG00000100219/ENSG00000107175/ENSG00000117862/ENSG00000131408/ENSG00000131871/ENSG00000138942/ENSG00000139644/ENSG00000145050/ENSG00000153094/ENSG00000157613/ENSG00000162298/ENSG00000172071/ENSG00000175197/ENSG00000176046/ENSG00000176720/ENSG00000185825/ENSG00000188021/ENSG00000188906/ENSG00000198168/ENSG00000198836/ENSG00000204628	25
CC	GO:0015629	actin cytoskeleton	94/2355	496/19396	6.5399e-06	0.000919331	0.000825665	ENSG00000002834/ENSG00000006747/ENSG00000007237/ENSG00000010810/ENSG00000042493/ENSG00000044524/ENSG00000047648/ENSG00000050405/ENSG00000071127/ENSG00000072110/ENSG00000073712/ENSG00000074181/ENSG00000075618/ENSG00000075624/ENSG00000077063/ENSG00000077549/ENSG00000078053/ENSG00000078814/ENSG00000079691/ENSG00000099331/ENSG00000100345/ENSG00000100592/ENSG00000102755/ENSG00000103187/ENSG00000104067…	94
BP	GO:0006457	protein folding	51/2355	225/19396	6.62325e-06	0.000919331	0.000825665	ENSG00000004776/ENSG00000044574/ENSG00000065135/ENSG00000065485/ENSG00000066136/ENSG00000070770/ENSG00000078369/ENSG00000087258/ENSG00000089248/ENSG00000089597/ENSG00000090520/ENSG00000114353/ENSG00000114450/ENSG00000114857/ENSG00000115275/ENSG00000117385/ENSG00000119782/ENSG00000122642/ENSG00000123131/ENSG00000128228/ENSG00000128266/ENSG00000129255/ENSG00000130175/ENSG00000132002/ENSG00000132581…	51
CC	GO:0031252	cell leading edge	81/2355	412/19396	6.93069e-06	0.000945127	0.000848833	ENSG00000003393/ENSG00000004399/ENSG00000008086/ENSG00000023902/ENSG00000026025/ENSG00000026508/ENSG00000029534/ENSG00000042493/ENSG00000050405/ENSG00000054654/ENSG00000065243/ENSG00000065989/ENSG00000067560/ENSG00000070961/ENSG00000072110/ENSG00000073712/ENSG00000075618/ENSG00000075624/ENSG00000078053/ENSG00000079691/ENSG00000082397/ENSG00000099864/ENSG00000100345/ENSG00000102287/ENSG00000103335…	81
BP	GO:2001243	negative regulation of intrinsic apoptotic signaling pathway	27/2355	92/19396	7.95823e-06	0.00106654	0.000957876	ENSG00000004487/ENSG00000011422/ENSG00000015475/ENSG00000026508/ENSG00000051108/ENSG00000074800/ENSG00000100219/ENSG00000107175/ENSG00000107562/ENSG00000116584/ENSG00000117862/ENSG00000121653/ENSG00000131871/ENSG00000133112/ENSG00000139644/ENSG00000142208/ENSG00000149428/ENSG00000157613/ENSG00000162298/ENSG00000166484/ENSG00000168398/ENSG00000183255/ENSG00000185499/ENSG00000187325/ENSG00000188906…	27
BP	GO:0032869	cellular response to insulin stimulus	50/2355	223/19396	1.11463e-05	0.00146847	0.00131886	ENSG00000003402/ENSG00000069275/ENSG00000070961/ENSG00000084207/ENSG00000100219/ENSG00000100889/ENSG00000101255/ENSG00000103994/ENSG00000106070/ENSG00000109458/ENSG00000110719/ENSG00000111731/ENSG00000113732/ENSG00000114166/ENSG00000114353/ENSG00000115290/ENSG00000116285/ENSG00000117410/ENSG00000117461/ENSG00000131871/ENSG00000132170/ENSG00000132670/ENSG00000134982/ENSG00000135446/ENSG00000137145…	50
BP	GO:0010038	response to metal ion	70/2355	347/19396	1.16985e-05	0.00148429	0.00133307	ENSG00000006283/ENSG00000044574/ENSG00000067715/ENSG00000070404/ENSG00000081189/ENSG00000090339/ENSG00000090674/ENSG00000092529/ENSG00000100292/ENSG00000100300/ENSG00000102882/ENSG00000104419/ENSG00000105808/ENSG00000110719/ENSG00000111276/ENSG00000118260/ENSG00000119772/ENSG00000120049/ENSG00000120129/ENSG00000122359/ENSG00000125148/ENSG00000125648/ENSG00000128272/ENSG00000132646/ENSG00000133065…	70
BP	GO:0032868	response to insulin	58/2355	272/19396	1.17718e-05	0.00148429	0.00133307	ENSG00000003402/ENSG00000054356/ENSG00000069275/ENSG00000070961/ENSG00000084207/ENSG00000090339/ENSG00000100219/ENSG00000100889/ENSG00000101255/ENSG00000103994/ENSG00000106070/ENSG00000109458/ENSG00000110719/ENSG00000111731/ENSG00000113732/ENSG00000114166/ENSG00000114353/ENSG00000115290/ENSG00000116285/ENSG00000117410/ENSG00000117461/ENSG00000123612/ENSG00000125166/ENSG00000131871/ENSG00000132170…	58
BP	GO:1902236	negative regulation of endoplasmic reticulum stress-induced intrinsic apoptotic signaling pathway	166460	18/19396	1.18392e-05	0.00148429	0.00133307	ENSG00000051108/ENSG00000100219/ENSG00000107175/ENSG00000117862/ENSG00000131871/ENSG00000139644/ENSG00000157613/ENSG00000162298/ENSG00000188906/ENSG00000198836	10
BP	GO:0006487	protein N-linked glycosylation	23/2355	74/19396	1.30241e-05	0.00160693	0.00144321	ENSG00000013375/ENSG00000033011/ENSG00000071073/ENSG00000115275/ENSG00000118705/ENSG00000120697/ENSG00000128039/ENSG00000129255/ENSG00000129562/ENSG00000131446/ENSG00000134825/ENSG00000134851/ENSG00000134910/ENSG00000136908/ENSG00000151348/ENSG00000161013/ENSG00000163902/ENSG00000172269/ENSG00000182050/ENSG00000198833/ENSG00000198856/ENSG00000214160/ENSG00000244038	23
BP	GO:0000956	nuclear-transcribed mRNA catabolic process	47/2355	207/19396	1.42701e-05	0.00173315	0.00155657	ENSG00000053372/ENSG00000063177/ENSG00000071082/ENSG00000078687/ENSG00000083845/ENSG00000089009/ENSG00000089157/ENSG00000100316/ENSG00000105640/ENSG00000107864/ENSG00000107951/ENSG00000108107/ENSG00000109475/ENSG00000124614/ENSG00000125691/ENSG00000129824/ENSG00000134030/ENSG00000134744/ENSG00000136942/ENSG00000138767/ENSG00000141232/ENSG00000142534/ENSG00000142541/ENSG00000142937/ENSG00000143947…	47
BP	GO:0110053	regulation of actin filament organization	57/2355	268/19396	1.50983e-05	0.00180553	0.00162157	ENSG00000006210/ENSG00000006747/ENSG00000034510/ENSG00000042493/ENSG00000047648/ENSG00000050405/ENSG00000055163/ENSG00000067560/ENSG00000071127/ENSG00000073712/ENSG00000077549/ENSG00000079691/ENSG00000088756/ENSG00000090339/ENSG00000103187/ENSG00000104067/ENSG00000106683/ENSG00000106799/ENSG00000107562/ENSG00000113758/ENSG00000115355/ENSG00000117152/ENSG00000118523/ENSG00000120896/ENSG00000128283…	57
BP	GO:0016051	carbohydrate biosynthetic process	47/2355	208/19396	1.62989e-05	0.00189092	0.00169827	ENSG00000014641/ENSG00000074800/ENSG00000095380/ENSG00000100075/ENSG00000100889/ENSG00000105655/ENSG00000111674/ENSG00000114166/ENSG00000114480/ENSG00000117069/ENSG00000125166/ENSG00000127334/ENSG00000128272/ENSG00000129255/ENSG00000131871/ENSG00000133731/ENSG00000140263/ENSG00000142208/ENSG00000142657/ENSG00000145214/ENSG00000147408/ENSG00000149925/ENSG00000151348/ENSG00000153201/ENSG00000153936…	47
MF	GO:0051015	actin filament binding	47/2355	208/19396	1.62989e-05	0.00189092	0.00169827	ENSG00000002834/ENSG00000006747/ENSG00000007237/ENSG00000036448/ENSG00000042493/ENSG00000050405/ENSG00000054654/ENSG00000071127/ENSG00000072110/ENSG00000073712/ENSG00000075618/ENSG00000077549/ENSG00000078814/ENSG00000100345/ENSG00000103187/ENSG00000110218/ENSG00000113758/ENSG00000118162/ENSG00000119326/ENSG00000130429/ENSG00000133030/ENSG00000133392/ENSG00000133627/ENSG00000135407/ENSG00000136717…	47
BP	GO:0036503	ERAD pathway	28/2355	101/19396	1.78154e-05	0.00203646	0.00182898	ENSG00000009830/ENSG00000044574/ENSG00000051108/ENSG00000071537/ENSG00000088298/ENSG00000101294/ENSG00000103266/ENSG00000106803/ENSG00000107566/ENSG00000113194/ENSG00000128228/ENSG00000131871/ENSG00000135506/ENSG00000136827/ENSG00000136986/ENSG00000137522/ENSG00000138942/ENSG00000142552/ENSG00000148719/ENSG00000159461/ENSG00000162298/ENSG00000166598/ENSG00000184787/ENSG00000185825/ENSG00000188021…	28
CC	GO:0043202	lysosomal lumen	27/2355	96/19396	1.88013e-05	0.0021039	0.00188955	ENSG00000013288/ENSG00000026297/ENSG00000063660/ENSG00000064601/ENSG00000107798/ENSG00000108784/ENSG00000113273/ENSG00000117984/ENSG00000119655/ENSG00000131238/ENSG00000132692/ENSG00000134575/ENSG00000135047/ENSG00000136943/ENSG00000138760/ENSG00000141012/ENSG00000151176/ENSG00000159363/ENSG00000164733/ENSG00000170266/ENSG00000177628/ENSG00000183098/ENSG00000188783/ENSG00000197746/ENSG00000204386…	27
CC	GO:0005884	actin filament	30/2355	112/19396	1.89467e-05	0.0021039	0.00188955	ENSG00000007237/ENSG00000010810/ENSG00000047648/ENSG00000072110/ENSG00000075624/ENSG00000079691/ENSG00000099331/ENSG00000103187/ENSG00000112679/ENSG00000113657/ENSG00000113758/ENSG00000118162/ENSG00000131435/ENSG00000135046/ENSG00000135407/ENSG00000140575/ENSG00000143549/ENSG00000154553/ENSG00000166086/ENSG00000167460/ENSG00000167657/ENSG00000169750/ENSG00000172380/ENSG00000173442/ENSG00000183963…	30
BP	GO:0019083	viral transcription	42/2355	180/19396	2.00239e-05	0.0021922	0.00196885	ENSG00000063177/ENSG00000069275/ENSG00000071082/ENSG00000083845/ENSG00000089009/ENSG00000089157/ENSG00000100316/ENSG00000103111/ENSG00000105640/ENSG00000108107/ENSG00000109475/ENSG00000124614/ENSG00000125450/ENSG00000125691/ENSG00000129824/ENSG00000136243/ENSG00000136942/ENSG00000139496/ENSG00000142534/ENSG00000142541/ENSG00000142937/ENSG00000143947/ENSG00000144713/ENSG00000145592/ENSG00000147403…	42
CC	GO:0005775	vacuolar lumen	40/2355	169/19396	2.19697e-05	0.00237181	0.00213016	ENSG00000013288/ENSG00000026297/ENSG00000063660/ENSG00000064601/ENSG00000087086/ENSG00000106348/ENSG00000107798/ENSG00000108784/ENSG00000108828/ENSG00000109861/ENSG00000111816/ENSG00000113194/ENSG00000113273/ENSG00000115271/ENSG00000117984/ENSG00000119655/ENSG00000131236/ENSG00000131238/ENSG00000131473/ENSG00000132692/ENSG00000134575/ENSG00000135047/ENSG00000136943/ENSG00000137575/ENSG00000138760…	40
BP	GO:0072659	protein localization to plasma membrane	57/2355	273/19396	2.65121e-05	0.00282299	0.00253537	ENSG00000005884/ENSG00000024422/ENSG00000029534/ENSG00000044524/ENSG00000047932/ENSG00000048140/ENSG00000058668/ENSG00000067182/ENSG00000069849/ENSG00000075624/ENSG00000075785/ENSG00000079950/ENSG00000082397/ENSG00000099864/ENSG00000108219/ENSG00000109113/ENSG00000110651/ENSG00000111057/ENSG00000111731/ENSG00000115041/ENSG00000115355/ENSG00000123240/ENSG00000129682/ENSG00000132329/ENSG00000135324…	57
CC	GO:0140534	endoplasmic reticulum protein-containing complex	32/2355	125/19396	2.74586e-05	0.00288426	0.0025904	ENSG00000044574/ENSG00000058262/ENSG00000071537/ENSG00000089597/ENSG00000100596/ENSG00000101294/ENSG00000106803/ENSG00000113194/ENSG00000118705/ENSG00000128228/ENSG00000129562/ENSG00000130175/ENSG00000131871/ENSG00000134825/ENSG00000134910/ENSG00000135506/ENSG00000136908/ENSG00000136986/ENSG00000140612/ENSG00000143870/ENSG00000144867/ENSG00000149428/ENSG00000151348/ENSG00000159461/ENSG00000162298…	32
CC	GO:0030176	integral component of endoplasmic reticulum membrane	37/2355	154/19396	3.10273e-05	0.00321566	0.00288804	ENSG00000044574/ENSG00000058262/ENSG00000065308/ENSG00000066322/ENSG00000067167/ENSG00000073737/ENSG00000074696/ENSG00000101294/ENSG00000106638/ENSG00000113719/ENSG00000117594/ENSG00000121073/ENSG00000125844/ENSG00000125991/ENSG00000131871/ENSG00000133872/ENSG00000136908/ENSG00000136986/ENSG00000139641/ENSG00000144043/ENSG00000148719/ENSG00000157593/ENSG00000157800/ENSG00000159461/ENSG00000160190…	37
CC	GO:0005938	cell cortex	61/2355	301/19396	3.6016e-05	0.00368358	0.00330828	ENSG00000002834/ENSG00000006747/ENSG00000039560/ENSG00000067560/ENSG00000070601/ENSG00000071127/ENSG00000073712/ENSG00000073910/ENSG00000074800/ENSG00000075618/ENSG00000077063/ENSG00000099331/ENSG00000100345/ENSG00000103187/ENSG00000111731/ENSG00000113758/ENSG00000115648/ENSG00000115963/ENSG00000117016/ENSG00000118523/ENSG00000118579/ENSG00000118680/ENSG00000122705/ENSG00000122786/ENSG00000125354…	61
CC	GO:0098978	glutamatergic synapse	62/2355	308/19396	3.85045e-05	0.00388695	0.00349093	ENSG00000008086/ENSG00000008277/ENSG00000010810/ENSG00000040731/ENSG00000058668/ENSG00000066044/ENSG00000067560/ENSG00000067715/ENSG00000070961/ENSG00000072110/ENSG00000075624/ENSG00000077063/ENSG00000080845/ENSG00000101333/ENSG00000104419/ENSG00000106089/ENSG00000106236/ENSG00000108405/ENSG00000109189/ENSG00000113758/ENSG00000114416/ENSG00000116106/ENSG00000122862/ENSG00000127914/ENSG00000132002…	62
BP	GO:0030433	ubiquitin-dependent ERAD pathway	23/2355	79/19396	4.19972e-05	0.00418519	0.00375878	ENSG00000044574/ENSG00000051108/ENSG00000071537/ENSG00000088298/ENSG00000103266/ENSG00000106803/ENSG00000107566/ENSG00000113194/ENSG00000131871/ENSG00000135506/ENSG00000136986/ENSG00000137522/ENSG00000138942/ENSG00000148719/ENSG00000159461/ENSG00000162298/ENSG00000166598/ENSG00000184787/ENSG00000185825/ENSG00000188021/ENSG00000198168/ENSG00000198833/ENSG00000269190	23
CC	GO:0031227	intrinsic component of endoplasmic reticulum membrane	38/2355	162/19396	4.29913e-05	0.00423001	0.00379904	ENSG00000044574/ENSG00000058262/ENSG00000065308/ENSG00000066322/ENSG00000067167/ENSG00000073737/ENSG00000074696/ENSG00000089351/ENSG00000101294/ENSG00000106638/ENSG00000113719/ENSG00000117594/ENSG00000121073/ENSG00000125844/ENSG00000125991/ENSG00000131871/ENSG00000133872/ENSG00000136908/ENSG00000136986/ENSG00000139641/ENSG00000144043/ENSG00000148719/ENSG00000157593/ENSG00000157800/ENSG00000159461…	38
MF	GO:0030371	translation repressor activity	166491	24/19396	4.5274e-05	0.00428679	0.00385003	ENSG00000102081/ENSG00000107864/ENSG00000124374/ENSG00000136381/ENSG00000137449/ENSG00000149187/ENSG00000171817/ENSG00000176890/ENSG00000182199/ENSG00000185129/ENSG00000187840	11
MF	GO:0044325	ion channel binding	32/2355	128/19396	4.54926e-05	0.00428679	0.00385003	ENSG00000010810/ENSG00000022267/ENSG00000029534/ENSG00000047932/ENSG00000051108/ENSG00000069424/ENSG00000069431/ENSG00000072110/ENSG00000074370/ENSG00000100300/ENSG00000102081/ENSG00000103194/ENSG00000106089/ENSG00000110218/ENSG00000114279/ENSG00000115041/ENSG00000115738/ENSG00000117016/ENSG00000119782/ENSG00000120049/ENSG00000127914/ENSG00000129682/ENSG00000130175/ENSG00000152642/ENSG00000158528…	32
CC	GO:0044391	ribosomal subunit	42/2355	186/19396	4.5581e-05	0.00428679	0.00385003	ENSG00000055950/ENSG00000063177/ENSG00000071082/ENSG00000083845/ENSG00000089009/ENSG00000089157/ENSG00000100316/ENSG00000105640/ENSG00000108107/ENSG00000109475/ENSG00000112996/ENSG00000124614/ENSG00000125691/ENSG00000129824/ENSG00000132313/ENSG00000135972/ENSG00000136942/ENSG00000142534/ENSG00000142541/ENSG00000142937/ENSG00000143947/ENSG00000144713/ENSG00000145592/ENSG00000147403/ENSG00000147604…	42
BP	GO:0019080	viral gene expression	44/2355	198/19396	4.57743e-05	0.00428679	0.00385003	ENSG00000011304/ENSG00000063177/ENSG00000069275/ENSG00000071082/ENSG00000083845/ENSG00000089009/ENSG00000089157/ENSG00000100316/ENSG00000103111/ENSG00000105640/ENSG00000106263/ENSG00000108107/ENSG00000109475/ENSG00000124614/ENSG00000125450/ENSG00000125691/ENSG00000129824/ENSG00000136243/ENSG00000136942/ENSG00000139496/ENSG00000142534/ENSG00000142541/ENSG00000142937/ENSG00000143947/ENSG00000144713…	44
BP	GO:0034109	homotypic cell-cell adhesion	24/2355	85/19396	5.00113e-05	0.0046062	0.0041369	ENSG00000002586/ENSG00000010278/ENSG00000011422/ENSG00000075624/ENSG00000092445/ENSG00000096696/ENSG00000100097/ENSG00000100345/ENSG00000111252/ENSG00000115414/ENSG00000119139/ENSG00000134755/ENSG00000137710/ENSG00000149781/ENSG00000151012/ENSG00000154639/ENSG00000158769/ENSG00000159176/ENSG00000173918/ENSG00000184009/ENSG00000196924/ENSG00000213719/ENSG00000254087/ENSG00000259207	24
BP	GO:0044264	cellular polysaccharide metabolic process	27/2355	101/19396	5.03702e-05	0.0046062	0.0041369	ENSG00000044446/ENSG00000067177/ENSG00000100504/ENSG00000102893/ENSG00000114480/ENSG00000118804/ENSG00000127334/ENSG00000131871/ENSG00000135447/ENSG00000142208/ENSG00000147408/ENSG00000151348/ENSG00000153936/ENSG00000154415/ENSG00000158470/ENSG00000162630/ENSG00000162688/ENSG00000164100/ENSG00000169047/ENSG00000170961/ENSG00000171105/ENSG00000172531/ENSG00000173281/ENSG00000175229/ENSG00000178567…	27
BP	GO:0032535	regulation of cellular component size	71/2355	369/19396	5.1487e-05	0.00465359	0.00417946	ENSG00000003393/ENSG00000004487/ENSG00000006747/ENSG00000008086/ENSG00000034510/ENSG00000042493/ENSG00000050405/ENSG00000055163/ENSG00000065320/ENSG00000067560/ENSG00000071127/ENSG00000075213/ENSG00000075223/ENSG00000077549/ENSG00000078018/ENSG00000079691/ENSG00000088756/ENSG00000090339/ENSG00000092964/ENSG00000103187/ENSG00000106683/ENSG00000107562/ENSG00000113758/ENSG00000115414/ENSG00000118260…	71
CC	GO:0045121	membrane raft	64/2355	324/19396	5.28722e-05	0.00467018	0.00419436	ENSG00000003402/ENSG00000003436/ENSG00000010810/ENSG00000024422/ENSG00000058668/ENSG00000063660/ENSG00000065135/ENSG00000067182/ENSG00000067221/ENSG00000069849/ENSG00000070961/ENSG00000080644/ENSG00000090339/ENSG00000100292/ENSG00000102871/ENSG00000102882/ENSG00000106799/ENSG00000108405/ENSG00000110436/ENSG00000114353/ENSG00000117984/ENSG00000131238/ENSG00000133107/ENSG00000137275/ENSG00000137575…	64
CC	GO:0098857	membrane microdomain	64/2355	324/19396	5.28722e-05	0.00467018	0.00419436	ENSG00000003402/ENSG00000003436/ENSG00000010810/ENSG00000024422/ENSG00000058668/ENSG00000063660/ENSG00000065135/ENSG00000067182/ENSG00000067221/ENSG00000069849/ENSG00000070961/ENSG00000080644/ENSG00000090339/ENSG00000100292/ENSG00000102871/ENSG00000102882/ENSG00000106799/ENSG00000108405/ENSG00000110436/ENSG00000114353/ENSG00000117984/ENSG00000131238/ENSG00000133107/ENSG00000137275/ENSG00000137575…	64
BP	GO:0034599	cellular response to oxidative stress	58/2355	286/19396	5.42149e-05	0.00473497	0.00425255	ENSG00000003402/ENSG00000008394/ENSG00000010810/ENSG00000042286/ENSG00000084207/ENSG00000100292/ENSG00000102882/ENSG00000106153/ENSG00000106688/ENSG00000109670/ENSG00000110931/ENSG00000111912/ENSG00000115365/ENSG00000116016/ENSG00000116984/ENSG00000119487/ENSG00000127528/ENSG00000128272/ENSG00000131871/ENSG00000132646/ENSG00000135046/ENSG00000136244/ENSG00000136810/ENSG00000136826/ENSG00000136869…	58
BP	GO:1901653	cellular response to peptide	73/2355	383/19396	5.59232e-05	0.00481617	0.00432548	ENSG00000003402/ENSG00000010810/ENSG00000026025/ENSG00000067191/ENSG00000069275/ENSG00000070808/ENSG00000070961/ENSG00000084207/ENSG00000090339/ENSG00000100219/ENSG00000100889/ENSG00000101255/ENSG00000103994/ENSG00000106070/ENSG00000109458/ENSG00000110719/ENSG00000111731/ENSG00000113732/ENSG00000114166/ENSG00000114353/ENSG00000115232/ENSG00000115290/ENSG00000116106/ENSG00000116285/ENSG00000116584…	73
CC	GO:0030016	myofibril	48/2355	224/19396	5.63839e-05	0.00481617	0.00432548	ENSG00000029534/ENSG00000036448/ENSG00000054654/ENSG00000058668/ENSG00000069431/ENSG00000072110/ENSG00000073712/ENSG00000074800/ENSG00000077157/ENSG00000077549/ENSG00000078814/ENSG00000092529/ENSG00000103266/ENSG00000105048/ENSG00000114166/ENSG00000114416/ENSG00000119782/ENSG00000122477/ENSG00000122786/ENSG00000131435/ENSG00000136068/ENSG00000136717/ENSG00000138100/ENSG00000138347/ENSG00000142661…	48
BP	GO:0002446	neutrophil mediated immunity	89/2355	490/19396	5.93088e-05	0.00501095	0.00450041	ENSG00000008018/ENSG00000008394/ENSG00000011422/ENSG00000013364/ENSG00000026297/ENSG00000026508/ENSG00000035862/ENSG00000064601/ENSG00000067560/ENSG00000069424/ENSG00000071127/ENSG00000072786/ENSG00000075785/ENSG00000084207/ENSG00000085063/ENSG00000085365/ENSG00000087086/ENSG00000096696/ENSG00000100504/ENSG00000103187/ENSG00000106348/ENSG00000108219/ENSG00000108405/ENSG00000108774/ENSG00000108828…	89
CC	GO:0043292	contractile fiber	49/2355	231/19396	6.22099e-05	0.00519954	0.00466979	ENSG00000029534/ENSG00000036448/ENSG00000054654/ENSG00000058668/ENSG00000069431/ENSG00000072110/ENSG00000073712/ENSG00000074800/ENSG00000077157/ENSG00000077549/ENSG00000078814/ENSG00000092529/ENSG00000103266/ENSG00000105048/ENSG00000114166/ENSG00000114416/ENSG00000119782/ENSG00000122477/ENSG00000122786/ENSG00000131435/ENSG00000133392/ENSG00000136068/ENSG00000136717/ENSG00000138100/ENSG00000138347…	49
BP	GO:0019674	NAD metabolic process	17/2355	51/19396	6.40549e-05	0.0052968	0.00475714	ENSG00000008130/ENSG00000074800/ENSG00000100889/ENSG00000103485/ENSG00000111674/ENSG00000115159/ENSG00000135318/ENSG00000141959/ENSG00000149925/ENSG00000152642/ENSG00000157064/ENSG00000159322/ENSG00000159399/ENSG00000163864/ENSG00000164708/ENSG00000167588/ENSG00000181019	17
BP	GO:1902532	negative regulation of intracellular signal transduction	90/2355	498/19396	6.52567e-05	0.00533937	0.00479537	ENSG00000004487/ENSG00000005884/ENSG00000011422/ENSG00000015475/ENSG00000026508/ENSG00000035862/ENSG00000051108/ENSG00000051128/ENSG00000058668/ENSG00000068971/ENSG00000074800/ENSG00000080546/ENSG00000084207/ENSG00000100150/ENSG00000100219/ENSG00000101255/ENSG00000103194/ENSG00000105483/ENSG00000105808/ENSG00000107175/ENSG00000107562/ENSG00000108861/ENSG00000111252/ENSG00000111913/ENSG00000116285…	90
BP	GO:1990778	protein localization to cell periphery	64/2355	327/19396	7.02914e-05	0.0056914	0.00511154	ENSG00000005884/ENSG00000008277/ENSG00000024422/ENSG00000029534/ENSG00000044524/ENSG00000047932/ENSG00000048140/ENSG00000058668/ENSG00000067182/ENSG00000069849/ENSG00000075624/ENSG00000075785/ENSG00000079950/ENSG00000082397/ENSG00000099864/ENSG00000106688/ENSG00000108219/ENSG00000109113/ENSG00000110651/ENSG00000111052/ENSG00000111057/ENSG00000111731/ENSG00000115041/ENSG00000115355/ENSG00000123240…	64
MF	GO:0000900	translation repressor activity, mRNA regulatory element binding	166399	14/19396	7.10833e-05	0.00569619	0.00511584	ENSG00000107864/ENSG00000124374/ENSG00000137449/ENSG00000149187/ENSG00000171817/ENSG00000176890/ENSG00000182199/ENSG00000185129	8
CC	GO:0015934	large ribosomal subunit	29/2355	114/19396	7.24039e-05	0.00574281	0.00515771	ENSG00000055950/ENSG00000063177/ENSG00000071082/ENSG00000089009/ENSG00000089157/ENSG00000100316/ENSG00000105640/ENSG00000108107/ENSG00000109475/ENSG00000112996/ENSG00000125691/ENSG00000132313/ENSG00000136942/ENSG00000142541/ENSG00000144713/ENSG00000145592/ENSG00000147403/ENSG00000147604/ENSG00000148303/ENSG00000158042/ENSG00000161970/ENSG00000162244/ENSG00000165502/ENSG00000166441/ENSG00000174748…	29
CC	GO:0031301	integral component of organelle membrane	70/2355	368/19396	8.39217e-05	0.00655561	0.00588769	ENSG00000015475/ENSG00000044574/ENSG00000058262/ENSG00000065308/ENSG00000066322/ENSG00000067167/ENSG00000067715/ENSG00000073737/ENSG00000074696/ENSG00000083454/ENSG00000085998/ENSG00000087299/ENSG00000089060/ENSG00000101294/ENSG00000102100/ENSG00000106089/ENSG00000106638/ENSG00000107819/ENSG00000108405/ENSG00000113719/ENSG00000117594/ENSG00000121073/ENSG00000122012/ENSG00000125844/ENSG00000125875…	70
BP	GO:0090066	regulation of anatomical structure size	88/2355	488/19396	8.47764e-05	0.00655561	0.00588769	ENSG00000003393/ENSG00000004487/ENSG00000006638/ENSG00000006747/ENSG00000008086/ENSG00000034510/ENSG00000042493/ENSG00000050405/ENSG00000055163/ENSG00000065320/ENSG00000067560/ENSG00000070961/ENSG00000071127/ENSG00000075213/ENSG00000075223/ENSG00000077549/ENSG00000078018/ENSG00000079691/ENSG00000088756/ENSG00000090339/ENSG00000092964/ENSG00000103187/ENSG00000106397/ENSG00000106683/ENSG00000107562…	88
CC	GO:0030017	sarcomere	44/2355	203/19396	8.51815e-05	0.00655561	0.00588769	ENSG00000029534/ENSG00000036448/ENSG00000054654/ENSG00000058668/ENSG00000069431/ENSG00000072110/ENSG00000073712/ENSG00000074800/ENSG00000077157/ENSG00000077549/ENSG00000092529/ENSG00000103266/ENSG00000105048/ENSG00000114166/ENSG00000119782/ENSG00000122477/ENSG00000131435/ENSG00000136068/ENSG00000136717/ENSG00000138100/ENSG00000138347/ENSG00000142661/ENSG00000143549/ENSG00000144285/ENSG00000149925…	44
BP	GO:0043312	neutrophil degranulation	86/2355	476/19396	9.48267e-05	0.00722635	0.0064901	ENSG00000008018/ENSG00000008394/ENSG00000011422/ENSG00000013364/ENSG00000026297/ENSG00000026508/ENSG00000035862/ENSG00000064601/ENSG00000067560/ENSG00000069424/ENSG00000072786/ENSG00000075785/ENSG00000084207/ENSG00000085063/ENSG00000085365/ENSG00000087086/ENSG00000096696/ENSG00000100504/ENSG00000103187/ENSG00000106348/ENSG00000108219/ENSG00000108405/ENSG00000108774/ENSG00000108828/ENSG00000109861…	86
MF	GO:0016757	transferase activity, transferring glycosyl groups	55/2355	273/19396	0.000100136	0.00755688	0.00678696	ENSG00000009830/ENSG00000033011/ENSG00000033100/ENSG00000071073/ENSG00000085998/ENSG00000100504/ENSG00000101346/ENSG00000103485/ENSG00000105835/ENSG00000106397/ENSG00000111846/ENSG00000114480/ENSG00000117069/ENSG00000118276/ENSG00000118705/ENSG00000120697/ENSG00000121578/ENSG00000128228/ENSG00000130035/ENSG00000130309/ENSG00000131446/ENSG00000134910/ENSG00000135454/ENSG00000136542/ENSG00000143641…	55
BP	GO:0042180	cellular ketone metabolic process	51/2355	248/19396	0.000102879	0.00763967	0.0068613	ENSG00000008018/ENSG00000042286/ENSG00000049239/ENSG00000050165/ENSG00000058668/ENSG00000067992/ENSG00000072778/ENSG00000073737/ENSG00000088682/ENSG00000101182/ENSG00000101255/ENSG00000102910/ENSG00000104904/ENSG00000107566/ENSG00000110801/ENSG00000112033/ENSG00000115159/ENSG00000117707/ENSG00000119723/ENSG00000121039/ENSG00000124523/ENSG00000125166/ENSG00000125398/ENSG00000125845/ENSG00000126067…	51
MF	GO:0033613	activating transcription factor binding	22/2355	78/19396	0.000103199	0.00763967	0.0068613	ENSG00000081189/ENSG00000086712/ENSG00000101493/ENSG00000103479/ENSG00000115738/ENSG00000118260/ENSG00000132170/ENSG00000134107/ENSG00000135547/ENSG00000136997/ENSG00000139687/ENSG00000145214/ENSG00000154727/ENSG00000168036/ENSG00000169375/ENSG00000169744/ENSG00000170345/ENSG00000177606/ENSG00000178951/ENSG00000181163/ENSG00000187514/ENSG00000263001	22
BP	GO:0071241	cellular response to inorganic substance	45/2355	211/19396	0.0001064	0.0078023	0.00700736	ENSG00000003402/ENSG00000044574/ENSG00000067715/ENSG00000070404/ENSG00000081189/ENSG00000090674/ENSG00000092529/ENSG00000100292/ENSG00000100300/ENSG00000102081/ENSG00000102882/ENSG00000105808/ENSG00000111276/ENSG00000116984/ENSG00000118260/ENSG00000125148/ENSG00000125648/ENSG00000128272/ENSG00000133065/ENSG00000137203/ENSG00000138380/ENSG00000140575/ENSG00000142208/ENSG00000143799/ENSG00000148218…	45
BP	GO:0002283	neutrophil activation involved in immune response	86/2355	479/19396	0.000118528	0.00861045	0.00773318	ENSG00000008018/ENSG00000008394/ENSG00000011422/ENSG00000013364/ENSG00000026297/ENSG00000026508/ENSG00000035862/ENSG00000064601/ENSG00000067560/ENSG00000069424/ENSG00000072786/ENSG00000075785/ENSG00000084207/ENSG00000085063/ENSG00000085365/ENSG00000087086/ENSG00000096696/ENSG00000100504/ENSG00000103187/ENSG00000106348/ENSG00000108219/ENSG00000108405/ENSG00000108774/ENSG00000108828/ENSG00000109861…	86
CC	GO:0031300	intrinsic component of organelle membrane	74/2355	399/19396	0.000123361	0.00881583	0.00791763	ENSG00000015475/ENSG00000044574/ENSG00000058262/ENSG00000065308/ENSG00000066322/ENSG00000067167/ENSG00000067715/ENSG00000073737/ENSG00000074696/ENSG00000083454/ENSG00000085998/ENSG00000087299/ENSG00000089060/ENSG00000089351/ENSG00000101294/ENSG00000102100/ENSG00000106089/ENSG00000106638/ENSG00000107819/ENSG00000108405/ENSG00000113719/ENSG00000117298/ENSG00000117594/ENSG00000121073/ENSG00000122012…	74
MF	GO:0016758	transferase activity, transferring hexosyl groups	43/2355	200/19396	0.000123623	0.00881583	0.00791763	ENSG00000009830/ENSG00000033011/ENSG00000033100/ENSG00000071073/ENSG00000085998/ENSG00000100504/ENSG00000101346/ENSG00000106397/ENSG00000111846/ENSG00000114480/ENSG00000118276/ENSG00000118705/ENSG00000120697/ENSG00000121578/ENSG00000128228/ENSG00000130035/ENSG00000130309/ENSG00000131446/ENSG00000134910/ENSG00000135454/ENSG00000136542/ENSG00000143641/ENSG00000147408/ENSG00000148154/ENSG00000149541…	43
CC	GO:0005840	ribosome	47/2355	225/19396	0.000127938	0.0089687	0.00805493	ENSG00000055950/ENSG00000063177/ENSG00000071082/ENSG00000083845/ENSG00000089009/ENSG00000089157/ENSG00000100316/ENSG00000102081/ENSG00000105640/ENSG00000108107/ENSG00000109475/ENSG00000112996/ENSG00000124614/ENSG00000125691/ENSG00000125844/ENSG00000129824/ENSG00000131368/ENSG00000132300/ENSG00000132313/ENSG00000135972/ENSG00000136942/ENSG00000142534/ENSG00000142541/ENSG00000142937/ENSG00000143947…	47
BP	GO:1903573	negative regulation of response to endoplasmic reticulum stress	15/2355	44/19396	0.000128075	0.0089687	0.00805493	ENSG00000014123/ENSG00000044574/ENSG00000051108/ENSG00000100219/ENSG00000107175/ENSG00000117862/ENSG00000131408/ENSG00000131871/ENSG00000139644/ENSG00000157613/ENSG00000162298/ENSG00000188906/ENSG00000198168/ENSG00000198836/ENSG00000204628	15
BP	GO:0045176	apical protein localization	166399	15/19396	0.000136082	0.00944434	0.00848211	ENSG00000047932/ENSG00000075624/ENSG00000081923/ENSG00000137710/ENSG00000138771/ENSG00000162738/ENSG00000164588/ENSG00000166086	8
BP	GO:0046513	ceramide biosynthetic process	20/2355	69/19396	0.000139232	0.0095774	0.00860161	ENSG00000066322/ENSG00000067182/ENSG00000090661/ENSG00000100596/ENSG00000108405/ENSG00000117069/ENSG00000118276/ENSG00000135454/ENSG00000142871/ENSG00000143418/ENSG00000143753/ENSG00000148154/ENSG00000158470/ENSG00000162630/ENSG00000172057/ENSG00000174607/ENSG00000176170/ENSG00000177628/ENSG00000184005/ENSG00000204628	20
CC	GO:0055038	recycling endosome membrane	23/2355	85/19396	0.000144931	0.00988203	0.00887521	ENSG00000001626/ENSG00000024422/ENSG00000073464/ENSG00000085365/ENSG00000104419/ENSG00000106688/ENSG00000123240/ENSG00000131435/ENSG00000135631/ENSG00000136379/ENSG00000137642/ENSG00000143545/ENSG00000155760/ENSG00000165527/ENSG00000166128/ENSG00000167004/ENSG00000167461/ENSG00000176720/ENSG00000184985/ENSG00000198794/ENSG00000204525/ENSG00000204592/ENSG00000227500	23
BP	GO:0071248	cellular response to metal ion	40/2355	184/19396	0.00016337	0.0108201	0.00971772	ENSG00000044574/ENSG00000067715/ENSG00000070404/ENSG00000081189/ENSG00000090674/ENSG00000092529/ENSG00000100292/ENSG00000100300/ENSG00000102882/ENSG00000105808/ENSG00000111276/ENSG00000118260/ENSG00000125148/ENSG00000125648/ENSG00000128272/ENSG00000133065/ENSG00000137203/ENSG00000138380/ENSG00000140575/ENSG00000142208/ENSG00000143799/ENSG00000148218/ENSG00000150672/ENSG00000159363/ENSG00000162409…	40
MF	GO:0051020	GTPase binding	46/2355	221/19396	0.000163651	0.0108201	0.00971772	ENSG00000003393/ENSG00000008086/ENSG00000011454/ENSG00000017797/ENSG00000054356/ENSG00000074800/ENSG00000077254/ENSG00000078369/ENSG00000099331/ENSG00000104419/ENSG00000109113/ENSG00000115648/ENSG00000116285/ENSG00000116584/ENSG00000119487/ENSG00000122705/ENSG00000123143/ENSG00000123240/ENSG00000124571/ENSG00000125875/ENSG00000126775/ENSG00000135968/ENSG00000137642/ENSG00000137825/ENSG00000137942…	46
MF	GO:0001618	virus receptor activity	21/2355	75/19396	0.000164608	0.0108201	0.00971772	ENSG00000073008/ENSG00000082781/ENSG00000090339/ENSG00000092445/ENSG00000105281/ENSG00000110651/ENSG00000130164/ENSG00000130202/ENSG00000138760/ENSG00000141458/ENSG00000150093/ENSG00000154639/ENSG00000158769/ENSG00000161638/ENSG00000163347/ENSG00000185803/ENSG00000185896/ENSG00000188313/ENSG00000204655/ENSG00000213937/ENSG00000259207	21
MF	GO:0003756	protein disulfide isomerase activity	166430	19/19396	0.000166129	0.0108201	0.00971772	ENSG00000065485/ENSG00000143870/ENSG00000155660/ENSG00000165661/ENSG00000167004/ENSG00000185624/ENSG00000197930/ENSG00000239264/ENSG00000259207	9
MF	GO:0016864	intramolecular oxidoreductase activity, transposing S-S bonds	166430	19/19396	0.000166129	0.0108201	0.00971772	ENSG00000065485/ENSG00000143870/ENSG00000155660/ENSG00000165661/ENSG00000167004/ENSG00000185624/ENSG00000197930/ENSG00000239264/ENSG00000259207	9
BP	GO:0018126	protein hydroxylation	166491	27/19396	0.000167042	0.0108201	0.00971772	ENSG00000081692/ENSG00000106397/ENSG00000110811/ENSG00000117385/ENSG00000123131/ENSG00000141696/ENSG00000141756/ENSG00000149380/ENSG00000178467/ENSG00000185624/ENSG00000197930	11
BP	GO:0006979	response to oxidative stress	78/2355	430/19396	0.00017217	0.0109283	0.00981491	ENSG00000003402/ENSG00000008394/ENSG00000010810/ENSG00000042286/ENSG00000054356/ENSG00000080546/ENSG00000084207/ENSG00000087258/ENSG00000100292/ENSG00000102882/ENSG00000106153/ENSG00000106688/ENSG00000109670/ENSG00000110931/ENSG00000111912/ENSG00000113648/ENSG00000115365/ENSG00000116016/ENSG00000116133/ENSG00000116984/ENSG00000119487/ENSG00000119782/ENSG00000120129/ENSG00000121897/ENSG00000123131…	78
BP	GO:0042119	neutrophil activation	87/2355	491/19396	0.00017269	0.0109283	0.00981491	ENSG00000008018/ENSG00000008394/ENSG00000011422/ENSG00000013364/ENSG00000026297/ENSG00000026508/ENSG00000035862/ENSG00000064601/ENSG00000067560/ENSG00000069424/ENSG00000072786/ENSG00000075785/ENSG00000084207/ENSG00000085063/ENSG00000085365/ENSG00000087086/ENSG00000096696/ENSG00000100504/ENSG00000103187/ENSG00000106348/ENSG00000108219/ENSG00000108405/ENSG00000108774/ENSG00000108828/ENSG00000109861…	87
BP	GO:1901880	negative regulation of protein depolymerization	20/2355	70/19396	0.00017293	0.0109283	0.00981491	ENSG00000006747/ENSG00000042493/ENSG00000050405/ENSG00000077549/ENSG00000079691/ENSG00000116584/ENSG00000129682/ENSG00000134982/ENSG00000135407/ENSG00000137710/ENSG00000138100/ENSG00000148700/ENSG00000151491/ENSG00000163380/ENSG00000163539/ENSG00000165175/ENSG00000166780/ENSG00000173898/ENSG00000177731/ENSG00000197694	20
CC	GO:0030027	lamellipodium	42/2355	197/19396	0.000178828	0.0112099	0.0100678	ENSG00000003393/ENSG00000004399/ENSG00000026508/ENSG00000042493/ENSG00000054654/ENSG00000065243/ENSG00000067560/ENSG00000073712/ENSG00000075618/ENSG00000075624/ENSG00000079691/ENSG00000103335/ENSG00000106683/ENSG00000112679/ENSG00000113657/ENSG00000113758/ENSG00000115355/ENSG00000118162/ENSG00000127328/ENSG00000131435/ENSG00000134982/ENSG00000135407/ENSG00000137710/ENSG00000142208/ENSG00000143545…	42
BP	GO:0030323	respiratory tube development	37/2355	167/19396	0.000188924	0.0117481	0.0105511	ENSG00000005884/ENSG00000041982/ENSG00000070404/ENSG00000078246/ENSG00000087116/ENSG00000089225/ENSG00000095209/ENSG00000102882/ENSG00000106397/ENSG00000107798/ENSG00000109670/ENSG00000112655/ENSG00000113083/ENSG00000115318/ENSG00000115461/ENSG00000116016/ENSG00000116285/ENSG00000117594/ENSG00000117707/ENSG00000118260/ENSG00000118523/ENSG00000118526/ENSG00000121039/ENSG00000125398/ENSG00000127528…	37
MF	GO:0140272	exogenous protein binding	21/2355	76/19396	0.000201753	0.0124462	0.0111781	ENSG00000073008/ENSG00000082781/ENSG00000090339/ENSG00000092445/ENSG00000105281/ENSG00000110651/ENSG00000130164/ENSG00000130202/ENSG00000138760/ENSG00000141458/ENSG00000150093/ENSG00000154639/ENSG00000158769/ENSG00000161638/ENSG00000163347/ENSG00000185803/ENSG00000185896/ENSG00000188313/ENSG00000204655/ENSG00000213937/ENSG00000259207	21
BP	GO:0006665	sphingolipid metabolic process	37/2355	168/19396	0.000214422	0.0131236	0.0117865	ENSG00000064601/ENSG00000066322/ENSG00000067182/ENSG00000072210/ENSG00000074696/ENSG00000090661/ENSG00000100596/ENSG00000103066/ENSG00000108405/ENSG00000117069/ENSG00000118276/ENSG00000129103/ENSG00000131238/ENSG00000133275/ENSG00000135454/ENSG00000139641/ENSG00000142871/ENSG00000143418/ENSG00000143753/ENSG00000144455/ENSG00000148154/ENSG00000158470/ENSG00000162630/ENSG00000163082/ENSG00000166224…	37
CC	GO:0031941	filamentous actin	166521	32/19396	0.000216166	0.013127	0.0117896	ENSG00000079691/ENSG00000112679/ENSG00000113657/ENSG00000118162/ENSG00000131435/ENSG00000154553/ENSG00000166086/ENSG00000169750/ENSG00000173442/ENSG00000183963/ENSG00000196923/ENSG00000197879	12
BP	GO:0003012	muscle system process	79/2355	440/19396	0.000219703	0.0132384	0.0118896	ENSG00000003402/ENSG00000004776/ENSG00000006283/ENSG00000006638/ENSG00000026025/ENSG00000036448/ENSG00000058668/ENSG00000067182/ENSG00000070961/ENSG00000071282/ENSG00000074800/ENSG00000077157/ENSG00000080644/ENSG00000081181/ENSG00000082781/ENSG00000086967/ENSG00000087258/ENSG00000095209/ENSG00000096696/ENSG00000100292/ENSG00000105048/ENSG00000108405/ENSG00000108984/ENSG00000113658/ENSG00000114279…	79
BP	GO:0043244	regulation of protein-containing complex disassembly	29/2355	121/19396	0.000223041	0.0133361	0.0119774	ENSG00000006747/ENSG00000042493/ENSG00000050405/ENSG00000071127/ENSG00000077549/ENSG00000079691/ENSG00000081692/ENSG00000116584/ENSG00000129682/ENSG00000132507/ENSG00000134982/ENSG00000135407/ENSG00000137710/ENSG00000138100/ENSG00000145016/ENSG00000148700/ENSG00000151491/ENSG00000163380/ENSG00000163539/ENSG00000163820/ENSG00000165175/ENSG00000166780/ENSG00000169252/ENSG00000171105/ENSG00000173898…	29
BP	GO:0018215	protein phosphopantetheinylation	60/2355	314/19396	0.000229324	0.0136072	0.0122208	ENSG00000004961/ENSG00000011478/ENSG00000014123/ENSG00000065485/ENSG00000071073/ENSG00000077254/ENSG00000081307/ENSG00000085998/ENSG00000089248/ENSG00000090686/ENSG00000100221/ENSG00000100304/ENSG00000100387/ENSG00000102178/ENSG00000103194/ENSG00000106397/ENSG00000106636/ENSG00000109189/ENSG00000113083/ENSG00000114166/ENSG00000115318/ENSG00000123552/ENSG00000128294/ENSG00000130035/ENSG00000130309…	60
BP	GO:0030324	lung development	36/2355	163/19396	0.000244457	0.0143814	0.0129161	ENSG00000005884/ENSG00000041982/ENSG00000070404/ENSG00000087116/ENSG00000089225/ENSG00000095209/ENSG00000102882/ENSG00000106397/ENSG00000107798/ENSG00000109670/ENSG00000112655/ENSG00000113083/ENSG00000115318/ENSG00000115461/ENSG00000116016/ENSG00000116285/ENSG00000117594/ENSG00000117707/ENSG00000118260/ENSG00000118523/ENSG00000118526/ENSG00000121039/ENSG00000125398/ENSG00000127528/ENSG00000128918…	36
MF	GO:0046332	SMAD binding	21/2355	77/19396	0.000246073	0.0143814	0.0129161	ENSG00000073712/ENSG00000103126/ENSG00000103266/ENSG00000106799/ENSG00000113658/ENSG00000115170/ENSG00000120693/ENSG00000125845/ENSG00000141232/ENSG00000143799/ENSG00000153071/ENSG00000157613/ENSG00000168036/ENSG00000168646/ENSG00000170345/ENSG00000177426/ENSG00000177606/ENSG00000178951/ENSG00000185129/ENSG00000196924/ENSG00000197323	21
CC	GO:0019898	extrinsic component of membrane	58/2355	302/19396	0.000251974	0.0146164	0.0131272	ENSG00000004139/ENSG00000010810/ENSG00000011422/ENSG00000024422/ENSG00000040731/ENSG00000065135/ENSG00000065609/ENSG00000067560/ENSG00000069424/ENSG00000070540/ENSG00000072778/ENSG00000073712/ENSG00000074416/ENSG00000075785/ENSG00000078369/ENSG00000087258/ENSG00000089351/ENSG00000102081/ENSG00000102189/ENSG00000103043/ENSG00000104497/ENSG00000111816/ENSG00000114353/ENSG00000114450/ENSG00000116285…	58
BP	GO:0036230	granulocyte activation	87/2355	497/19396	0.000262151	0.0150309	0.0134995	ENSG00000008018/ENSG00000008394/ENSG00000011422/ENSG00000013364/ENSG00000026297/ENSG00000026508/ENSG00000035862/ENSG00000064601/ENSG00000067560/ENSG00000069424/ENSG00000072786/ENSG00000075785/ENSG00000084207/ENSG00000085063/ENSG00000085365/ENSG00000087086/ENSG00000096696/ENSG00000100504/ENSG00000103187/ENSG00000106348/ENSG00000108219/ENSG00000108405/ENSG00000108774/ENSG00000108828/ENSG00000109861…	87
CC	GO:0055037	recycling endosome	40/2355	188/19396	0.000262987	0.0150309	0.0134995	ENSG00000001626/ENSG00000004766/ENSG00000024422/ENSG00000054793/ENSG00000073464/ENSG00000079950/ENSG00000085365/ENSG00000102189/ENSG00000104419/ENSG00000106688/ENSG00000123240/ENSG00000131435/ENSG00000134444/ENSG00000135631/ENSG00000136379/ENSG00000137642/ENSG00000139998/ENSG00000143545/ENSG00000150093/ENSG00000155760/ENSG00000156675/ENSG00000165527/ENSG00000165689/ENSG00000166128/ENSG00000167004…	40
BP	GO:1902882	regulation of response to oxidative stress	22/2355	83/19396	0.000276172	0.0156252	0.0140332	ENSG00000010810/ENSG00000042286/ENSG00000080546/ENSG00000109670/ENSG00000111912/ENSG00000113648/ENSG00000115365/ENSG00000119487/ENSG00000128272/ENSG00000136810/ENSG00000136869/ENSG00000137275/ENSG00000140950/ENSG00000142208/ENSG00000143799/ENSG00000149212/ENSG00000151012/ENSG00000166484/ENSG00000183010/ENSG00000185624/ENSG00000188906/ENSG00000204628	22
BP	GO:0009896	positive regulation of catabolic process	80/2355	450/19396	0.000277628	0.0156252	0.0140332	ENSG00000014123/ENSG00000033800/ENSG00000051108/ENSG00000065135/ENSG00000075785/ENSG00000078687/ENSG00000080546/ENSG00000097033/ENSG00000100292/ENSG00000100387/ENSG00000100596/ENSG00000101255/ENSG00000102081/ENSG00000102882/ENSG00000103126/ENSG00000103266/ENSG00000104904/ENSG00000107864/ENSG00000109670/ENSG00000109861/ENSG00000110651/ENSG00000110931/ENSG00000111276/ENSG00000112183/ENSG00000112992…	80
BP	GO:0098927	vesicle-mediated transport between endosomal compartments	14/2355	42/19396	0.000279416	0.0156252	0.0140332	ENSG00000075785/ENSG00000095066/ENSG00000102189/ENSG00000102882/ENSG00000104497/ENSG00000115561/ENSG00000126934/ENSG00000134709/ENSG00000137642/ENSG00000137710/ENSG00000147065/ENSG00000153071/ENSG00000176658/ENSG00000196924	14
CC	GO:1904813	ficolin-1-rich granule lumen	29/2355	123/19396	0.00030041	0.0166792	0.0149798	ENSG00000008018/ENSG00000013364/ENSG00000035862/ENSG00000084207/ENSG00000100504/ENSG00000103187/ENSG00000106348/ENSG00000111144/ENSG00000113273/ENSG00000117984/ENSG00000123131/ENSG00000127951/ENSG00000131473/ENSG00000134996/ENSG00000136930/ENSG00000141959/ENSG00000148218/ENSG00000148444/ENSG00000149925/ENSG00000156508/ENSG00000162688/ENSG00000164733/ENSG00000167996/ENSG00000170266/ENSG00000173110…	29
BP	GO:0061572	actin filament bundle organization	34/2355	153/19396	0.000317483	0.0175021	0.0157189	ENSG00000006210/ENSG00000047648/ENSG00000050405/ENSG00000067560/ENSG00000072110/ENSG00000073712/ENSG00000075618/ENSG00000079691/ENSG00000082781/ENSG00000088756/ENSG00000104067/ENSG00000106683/ENSG00000106799/ENSG00000113657/ENSG00000115355/ENSG00000118523/ENSG00000120896/ENSG00000122786/ENSG00000134278/ENSG00000137710/ENSG00000151491/ENSG00000158528/ENSG00000158769/ENSG00000159840/ENSG00000163539…	34
MF	GO:0019210	kinase inhibitor activity	20/2355	73/19396	0.000320709	0.0175554	0.0157668	ENSG00000101255/ENSG00000111276/ENSG00000113648/ENSG00000114166/ENSG00000121653/ENSG00000135549/ENSG00000140105/ENSG00000148841/ENSG00000151332/ENSG00000162999/ENSG00000166068/ENSG00000171033/ENSG00000173334/ENSG00000175137/ENSG00000181163/ENSG00000184557/ENSG00000197852/ENSG00000198369/ENSG00000204628/ENSG00000213066	20
BP	GO:0010975	regulation of neuron projection development	76/2355	425/19396	0.000324688	0.0176429	0.0158454	ENSG00000003402/ENSG00000004139/ENSG00000004399/ENSG00000004487/ENSG00000005884/ENSG00000006210/ENSG00000008086/ENSG00000010810/ENSG00000026025/ENSG00000044524/ENSG00000044574/ENSG00000065320/ENSG00000067560/ENSG00000068971/ENSG00000075213/ENSG00000075223/ENSG00000078018/ENSG00000078699/ENSG00000080644/ENSG00000088899/ENSG00000100097/ENSG00000103034/ENSG00000106683/ENSG00000107562/ENSG00000111962…	76
BP	GO:0005976	polysaccharide metabolic process	27/2355	112/19396	0.000326847	0.0176429	0.0158454	ENSG00000044446/ENSG00000067177/ENSG00000100504/ENSG00000102893/ENSG00000114480/ENSG00000118804/ENSG00000127334/ENSG00000131871/ENSG00000135447/ENSG00000142208/ENSG00000147408/ENSG00000151348/ENSG00000153936/ENSG00000154415/ENSG00000158470/ENSG00000162630/ENSG00000162688/ENSG00000164100/ENSG00000169047/ENSG00000170961/ENSG00000171105/ENSG00000172531/ENSG00000173281/ENSG00000175229/ENSG00000178567…	27
BP	GO:0030832	regulation of actin filament length	39/2355	184/19396	0.000337976	0.0179443	0.016116	ENSG00000006747/ENSG00000034510/ENSG00000042493/ENSG00000050405/ENSG00000055163/ENSG00000071127/ENSG00000077549/ENSG00000079691/ENSG00000088756/ENSG00000090339/ENSG00000103187/ENSG00000107562/ENSG00000113758/ENSG00000128283/ENSG00000130340/ENSG00000130429/ENSG00000134278/ENSG00000135407/ENSG00000136717/ENSG00000137710/ENSG00000141298/ENSG00000148700/ENSG00000151491/ENSG00000152409/ENSG00000158528…	39
CC	GO:0008250	oligosaccharyltransferase complex	166368	13/19396	0.000339355	0.0179443	0.016116	ENSG00000118705/ENSG00000129562/ENSG00000134825/ENSG00000134910/ENSG00000163902/ENSG00000198856/ENSG00000244038	7
MF	GO:0015037	peptide disulfide oxidoreductase activity	166368	13/19396	0.000339355	0.0179443	0.016116	ENSG00000065485/ENSG00000117862/ENSG00000136810/ENSG00000143870/ENSG00000155660/ENSG00000167004/ENSG00000185624	7
BP	GO:1904646	cellular response to amyloid-beta	13/2355	38/19396	0.000343306	0.0180305	0.0161935	ENSG00000010810/ENSG00000067191/ENSG00000090339/ENSG00000115232/ENSG00000116106/ENSG00000136869/ENSG00000143799/ENSG00000153094/ENSG00000162692/ENSG00000169252/ENSG00000171867/ENSG00000186318/ENSG00000196954	13
BP	GO:0043090	amino acid import	15/2355	48/19396	0.000380011	0.0197254	0.0177157	ENSG00000103257/ENSG00000105281/ENSG00000106688/ENSG00000107819/ENSG00000110436/ENSG00000117152/ENSG00000131389/ENSG00000139514/ENSG00000150093/ENSG00000151012/ENSG00000152822/ENSG00000156398/ENSG00000157103/ENSG00000168003/ENSG00000196517	15
BP	GO:0006984	ER-nucleus signaling pathway	16/2355	53/19396	0.000380653	0.0197254	0.0177157	ENSG00000044574/ENSG00000051108/ENSG00000070669/ENSG00000100219/ENSG00000107566/ENSG00000109670/ENSG00000128272/ENSG00000131871/ENSG00000153094/ENSG00000159461/ENSG00000162772/ENSG00000166598/ENSG00000169429/ENSG00000172071/ENSG00000175197/ENSG00000176720	16
BP	GO:0010565	regulation of cellular ketone metabolic process	38/2355	179/19396	0.000386986	0.0199208	0.0178912	ENSG00000008018/ENSG00000049239/ENSG00000050165/ENSG00000058668/ENSG00000067992/ENSG00000072778/ENSG00000101182/ENSG00000101255/ENSG00000102910/ENSG00000104904/ENSG00000107566/ENSG00000110801/ENSG00000112033/ENSG00000117707/ENSG00000121039/ENSG00000124523/ENSG00000125398/ENSG00000125845/ENSG00000126067/ENSG00000131408/ENSG00000131791/ENSG00000132170/ENSG00000135046/ENSG00000136930/ENSG00000142208…	38
BP	GO:0043217	myelin maintenance	166399	17/19396	0.00041056	0.0206969	0.0185882	ENSG00000082397/ENSG00000104419/ENSG00000124920/ENSG00000142208/ENSG00000143753/ENSG00000169247/ENSG00000171862/ENSG00000173208	8
CC	GO:0005766	primary lysosome	33/2355	149/19396	0.000411324	0.0206969	0.0185882	ENSG00000008394/ENSG00000026297/ENSG00000064601/ENSG00000079950/ENSG00000087086/ENSG00000106348/ENSG00000108774/ENSG00000108828/ENSG00000109861/ENSG00000111816/ENSG00000113194/ENSG00000113273/ENSG00000115271/ENSG00000119655/ENSG00000122359/ENSG00000131236/ENSG00000131473/ENSG00000135404/ENSG00000136026/ENSG00000137575/ENSG00000141012/ENSG00000148248/ENSG00000153395/ENSG00000164713/ENSG00000170266…	33
CC	GO:0042582	azurophil granule	33/2355	149/19396	0.000411324	0.0206969	0.0185882	ENSG00000008394/ENSG00000026297/ENSG00000064601/ENSG00000079950/ENSG00000087086/ENSG00000106348/ENSG00000108774/ENSG00000108828/ENSG00000109861/ENSG00000111816/ENSG00000113194/ENSG00000113273/ENSG00000115271/ENSG00000119655/ENSG00000122359/ENSG00000131236/ENSG00000131473/ENSG00000135404/ENSG00000136026/ENSG00000137575/ENSG00000141012/ENSG00000148248/ENSG00000153395/ENSG00000164713/ENSG00000170266…	33
BP	GO:0044319	wound healing, spreading of cells	166521	34/19396	0.000416128	0.0206969	0.0185882	ENSG00000026508/ENSG00000067560/ENSG00000073712/ENSG00000130635/ENSG00000136827/ENSG00000138639/ENSG00000142871/ENSG00000161638/ENSG00000163539/ENSG00000171862/ENSG00000177697/ENSG00000196924	12
BP	GO:0090505	epiboly involved in wound healing	166521	34/19396	0.000416128	0.0206969	0.0185882	ENSG00000026508/ENSG00000067560/ENSG00000073712/ENSG00000130635/ENSG00000136827/ENSG00000138639/ENSG00000142871/ENSG00000161638/ENSG00000163539/ENSG00000171862/ENSG00000177697/ENSG00000196924	12
MF	GO:0004860	protein kinase inhibitor activity	19/2355	69/19396	0.000418038	0.0206969	0.0185882	ENSG00000101255/ENSG00000111276/ENSG00000113648/ENSG00000114166/ENSG00000121653/ENSG00000135549/ENSG00000148841/ENSG00000151332/ENSG00000162999/ENSG00000166068/ENSG00000171033/ENSG00000173334/ENSG00000175137/ENSG00000181163/ENSG00000184557/ENSG00000197852/ENSG00000198369/ENSG00000204628/ENSG00000213066	19
MF	GO:0046703	natural killer cell lectin-like receptor binding	166338	10/19396	0.000432245	0.0211311	0.0189781	ENSG00000069493/ENSG00000111981/ENSG00000131015/ENSG00000204516/ENSG00000204520/ENSG00000204592	6
BP	GO:2001225	regulation of chloride transport	166338	10/19396	0.000432245	0.0211311	0.0189781	ENSG00000001626/ENSG00000081923/ENSG00000085563/ENSG00000102287/ENSG00000138669/ENSG00000171867	6
BP	GO:0045216	cell-cell junction organization	42/2355	205/19396	0.00043569	0.0211663	0.0190098	ENSG00000010278/ENSG00000040731/ENSG00000065243/ENSG00000067560/ENSG00000071127/ENSG00000073008/ENSG00000073712/ENSG00000075618/ENSG00000075624/ENSG00000082397/ENSG00000096696/ENSG00000104067/ENSG00000105245/ENSG00000106404/ENSG00000106799/ENSG00000108797/ENSG00000116106/ENSG00000119139/ENSG00000130202/ENSG00000134982/ENSG00000136280/ENSG00000137710/ENSG00000140937/ENSG00000140945/ENSG00000143545…	42
BP	GO:0051494	negative regulation of cytoskeleton organization	34/2355	156/19396	0.000463189	0.0222679	0.0199992	ENSG00000006747/ENSG00000034510/ENSG00000042493/ENSG00000047648/ENSG00000050405/ENSG00000077549/ENSG00000078018/ENSG00000079691/ENSG00000088756/ENSG00000104067/ENSG00000114166/ENSG00000116584/ENSG00000129682/ENSG00000134982/ENSG00000135407/ENSG00000137710/ENSG00000138100/ENSG00000141298/ENSG00000148700/ENSG00000151491/ENSG00000158528/ENSG00000158769/ENSG00000162643/ENSG00000163380/ENSG00000163539…	34
BP	GO:0008360	regulation of cell shape	33/2355	150/19396	0.000466959	0.0222679	0.0199992	ENSG00000004399/ENSG00000010810/ENSG00000023902/ENSG00000067560/ENSG00000071127/ENSG00000073712/ENSG00000082397/ENSG00000090339/ENSG00000099864/ENSG00000100345/ENSG00000115414/ENSG00000115963/ENSG00000128283/ENSG00000128578/ENSG00000130827/ENSG00000135046/ENSG00000136040/ENSG00000137710/ENSG00000138771/ENSG00000143878/ENSG00000146247/ENSG00000147065/ENSG00000149925/ENSG00000151491/ENSG00000158769…	33
BP	GO:0051017	actin filament bundle assembly	33/2355	150/19396	0.000466959	0.0222679	0.0199992	ENSG00000006210/ENSG00000047648/ENSG00000050405/ENSG00000067560/ENSG00000072110/ENSG00000073712/ENSG00000075618/ENSG00000079691/ENSG00000082781/ENSG00000088756/ENSG00000104067/ENSG00000106683/ENSG00000106799/ENSG00000113657/ENSG00000115355/ENSG00000118523/ENSG00000120896/ENSG00000122786/ENSG00000134278/ENSG00000137710/ENSG00000151491/ENSG00000158528/ENSG00000158769/ENSG00000159840/ENSG00000163539…	33
BP	GO:0034637	cellular carbohydrate biosynthetic process	22/2355	86/19396	0.00047335	0.022435	0.0201493	ENSG00000100889/ENSG00000105655/ENSG00000114480/ENSG00000127334/ENSG00000131871/ENSG00000133731/ENSG00000142208/ENSG00000147408/ENSG00000151348/ENSG00000153936/ENSG00000154415/ENSG00000158470/ENSG00000162630/ENSG00000162688/ENSG00000164100/ENSG00000169047/ENSG00000170961/ENSG00000171105/ENSG00000172531/ENSG00000173281/ENSG00000178567/ENSG00000235194	22
BP	GO:0032964	collagen biosynthetic process	15/2355	49/19396	0.000486862	0.0229356	0.0205989	ENSG00000026025/ENSG00000065308/ENSG00000110811/ENSG00000112033/ENSG00000116285/ENSG00000118523/ENSG00000130635/ENSG00000132170/ENSG00000136244/ENSG00000141696/ENSG00000142552/ENSG00000149257/ENSG00000157613/ENSG00000159216/ENSG00000166173	15
BP	GO:0043242	negative regulation of protein-containing complex disassembly	21/2355	81/19396	0.000520092	0.0243535	0.0218722	ENSG00000006747/ENSG00000042493/ENSG00000050405/ENSG00000077549/ENSG00000079691/ENSG00000116584/ENSG00000129682/ENSG00000134982/ENSG00000135407/ENSG00000137710/ENSG00000138100/ENSG00000145016/ENSG00000148700/ENSG00000151491/ENSG00000163380/ENSG00000163539/ENSG00000165175/ENSG00000166780/ENSG00000173898/ENSG00000177731/ENSG00000197694	21
BP	GO:0060541	respiratory system development	39/2355	188/19396	0.00052995	0.0245283	0.0220293	ENSG00000005884/ENSG00000041982/ENSG00000070404/ENSG00000078246/ENSG00000087116/ENSG00000089225/ENSG00000095209/ENSG00000102882/ENSG00000106397/ENSG00000107798/ENSG00000109670/ENSG00000112655/ENSG00000113083/ENSG00000115318/ENSG00000115461/ENSG00000116016/ENSG00000116285/ENSG00000117594/ENSG00000117707/ENSG00000118260/ENSG00000118523/ENSG00000118526/ENSG00000121039/ENSG00000125398/ENSG00000127528…	39
BP	GO:0045732	positive regulation of protein catabolic process	45/2355	226/19396	0.000533199	0.0245283	0.0220293	ENSG00000033800/ENSG00000051108/ENSG00000075785/ENSG00000100387/ENSG00000101255/ENSG00000102081/ENSG00000103126/ENSG00000103266/ENSG00000104904/ENSG00000109670/ENSG00000109861/ENSG00000110651/ENSG00000111276/ENSG00000118564/ENSG00000123124/ENSG00000125398/ENSG00000130164/ENSG00000130311/ENSG00000130340/ENSG00000134982/ENSG00000137642/ENSG00000137710/ENSG00000138411/ENSG00000138942/ENSG00000140807…	45
MF	GO:0045182	translation regulator activity	30/2355	133/19396	0.000533293	0.0245283	0.0220293	ENSG00000102081/ENSG00000106263/ENSG00000107864/ENSG00000114416/ENSG00000124374/ENSG00000125457/ENSG00000125977/ENSG00000132507/ENSG00000134030/ENSG00000136381/ENSG00000137449/ENSG00000147403/ENSG00000149187/ENSG00000156508/ENSG00000156976/ENSG00000159217/ENSG00000161960/ENSG00000164587/ENSG00000168827/ENSG00000171817/ENSG00000172071/ENSG00000172432/ENSG00000173812/ENSG00000175376/ENSG00000176890…	30
BP	GO:0006402	mRNA catabolic process	67/2355	371/19396	0.000539961	0.0246889	0.0221735	ENSG00000008018/ENSG00000026025/ENSG00000053372/ENSG00000063177/ENSG00000066044/ENSG00000071082/ENSG00000078687/ENSG00000082898/ENSG00000083845/ENSG00000089009/ENSG00000089157/ENSG00000100316/ENSG00000101182/ENSG00000102081/ENSG00000105640/ENSG00000107864/ENSG00000107951/ENSG00000108107/ENSG00000109475/ENSG00000110801/ENSG00000112183/ENSG00000114416/ENSG00000124614/ENSG00000125691/ENSG00000126067…	67
BP	GO:0032507	maintenance of protein location in cell	18/2355	65/19396	0.00054496	0.0247718	0.0222479	ENSG00000006747/ENSG00000034510/ENSG00000044574/ENSG00000100300/ENSG00000105438/ENSG00000113758/ENSG00000115355/ENSG00000119760/ENSG00000122862/ENSG00000135506/ENSG00000136240/ENSG00000136810/ENSG00000137642/ENSG00000142208/ENSG00000157916/ENSG00000159399/ENSG00000197969/ENSG00000205542	18
BP	GO:0007033	vacuole organization	37/2355	176/19396	0.000557493	0.0251153	0.0225565	ENSG00000070540/ENSG00000074800/ENSG00000075785/ENSG00000095066/ENSG00000097033/ENSG00000103174/ENSG00000104133/ENSG00000106460/ENSG00000107521/ENSG00000108784/ENSG00000109113/ENSG00000110719/ENSG00000111674/ENSG00000113273/ENSG00000116857/ENSG00000123395/ENSG00000126775/ENSG00000131238/ENSG00000133056/ENSG00000134575/ENSG00000134709/ENSG00000134851/ENSG00000138760/ENSG00000140941/ENSG00000147894…	37
CC	GO:0030863	cortical cytoskeleton	25/2355	104/19396	0.00055898	0.0251153	0.0225565	ENSG00000002834/ENSG00000071127/ENSG00000100345/ENSG00000103187/ENSG00000113758/ENSG00000115648/ENSG00000117016/ENSG00000118579/ENSG00000122786/ENSG00000130340/ENSG00000131236/ENSG00000133107/ENSG00000137710/ENSG00000138771/ENSG00000156508/ENSG00000158528/ENSG00000164403/ENSG00000165802/ENSG00000173898/ENSG00000179820/ENSG00000186472/ENSG00000187672/ENSG00000196924/ENSG00000197694/ENSG00000197948	25
BP	GO:0090504	epiboly	166521	35/19396	0.000563887	0.0251902	0.0226237	ENSG00000026508/ENSG00000067560/ENSG00000073712/ENSG00000130635/ENSG00000136827/ENSG00000138639/ENSG00000142871/ENSG00000161638/ENSG00000163539/ENSG00000171862/ENSG00000177697/ENSG00000196924	12
BP	GO:0045185	maintenance of protein location	23/2355	93/19396	0.000597604	0.0265438	0.0238394	ENSG00000006747/ENSG00000034510/ENSG00000044574/ENSG00000047932/ENSG00000100300/ENSG00000104825/ENSG00000105438/ENSG00000113758/ENSG00000115355/ENSG00000119760/ENSG00000122862/ENSG00000135506/ENSG00000136240/ENSG00000136810/ENSG00000137642/ENSG00000138757/ENSG00000142208/ENSG00000157916/ENSG00000158747/ENSG00000159399/ENSG00000196924/ENSG00000197969/ENSG00000205542	23
BP	GO:0071470	cellular response to osmotic stress	13/2355	40/19396	0.00060417	0.0265817	0.0238734	ENSG00000092529/ENSG00000100300/ENSG00000104856/ENSG00000116285/ENSG00000116584/ENSG00000125648/ENSG00000136531/ENSG00000151332/ENSG00000168398/ENSG00000171017/ENSG00000188603/ENSG00000198771/ENSG00000240583	13
BP	GO:0008064	regulation of actin polymerization or depolymerization	38/2355	183/19396	0.000607851	0.0265817	0.0238734	ENSG00000006747/ENSG00000034510/ENSG00000042493/ENSG00000050405/ENSG00000055163/ENSG00000071127/ENSG00000077549/ENSG00000079691/ENSG00000088756/ENSG00000090339/ENSG00000103187/ENSG00000107562/ENSG00000113758/ENSG00000128283/ENSG00000130340/ENSG00000130429/ENSG00000134278/ENSG00000135407/ENSG00000136717/ENSG00000137710/ENSG00000141298/ENSG00000148700/ENSG00000151491/ENSG00000152409/ENSG00000158528…	38
CC	GO:0031674	I band	30/2355	134/19396	0.000608714	0.0265817	0.0238734	ENSG00000029534/ENSG00000054654/ENSG00000058668/ENSG00000072110/ENSG00000073712/ENSG00000077157/ENSG00000092529/ENSG00000103266/ENSG00000114166/ENSG00000119782/ENSG00000131435/ENSG00000136068/ENSG00000136717/ENSG00000138100/ENSG00000138347/ENSG00000144285/ENSG00000149925/ENSG00000154330/ENSG00000154553/ENSG00000157388/ENSG00000159176/ENSG00000165887/ENSG00000166257/ENSG00000167196/ENSG00000172403…	30
BP	GO:0033692	cellular polysaccharide biosynthetic process	19/2355	71/19396	0.000617417	0.0267983	0.024068	ENSG00000114480/ENSG00000127334/ENSG00000131871/ENSG00000142208/ENSG00000147408/ENSG00000151348/ENSG00000153936/ENSG00000154415/ENSG00000158470/ENSG00000162630/ENSG00000162688/ENSG00000164100/ENSG00000169047/ENSG00000170961/ENSG00000171105/ENSG00000172531/ENSG00000173281/ENSG00000178567/ENSG00000235194	19
BP	GO:0061462	protein localization to lysosome	14/2355	45/19396	0.00062057	0.0267983	0.024068	ENSG00000039319/ENSG00000075785/ENSG00000077585/ENSG00000103174/ENSG00000104497/ENSG00000110651/ENSG00000118162/ENSG00000118855/ENSG00000135968/ENSG00000137642/ENSG00000138760/ENSG00000140950/ENSG00000159363/ENSG00000266412	14
CC	GO:0031228	intrinsic component of Golgi membrane	18/2355	66/19396	0.000665456	0.0285442	0.025636	ENSG00000085998/ENSG00000102100/ENSG00000113719/ENSG00000121073/ENSG00000125875/ENSG00000125991/ENSG00000127995/ENSG00000135454/ENSG00000143641/ENSG00000144043/ENSG00000147408/ENSG00000157593/ENSG00000157916/ENSG00000165661/ENSG00000165915/ENSG00000169902/ENSG00000176087/ENSG00000188706	18
BP	GO:0007041	lysosomal transport	26/2355	111/19396	0.000668345	0.0285442	0.025636	ENSG00000003393/ENSG00000039319/ENSG00000075785/ENSG00000095066/ENSG00000103174/ENSG00000104497/ENSG00000106460/ENSG00000113273/ENSG00000115561/ENSG00000126775/ENSG00000134709/ENSG00000135968/ENSG00000136717/ENSG00000137642/ENSG00000138760/ENSG00000141458/ENSG00000143878/ENSG00000147894/ENSG00000159363/ENSG00000169252/ENSG00000185896/ENSG00000188603/ENSG00000188906/ENSG00000197746/ENSG00000198932…	26
CC	GO:0030173	integral component of Golgi membrane	17/2355	61/19396	0.000710465	0.0301773	0.0271027	ENSG00000085998/ENSG00000102100/ENSG00000113719/ENSG00000121073/ENSG00000125875/ENSG00000125991/ENSG00000127995/ENSG00000135454/ENSG00000143641/ENSG00000144043/ENSG00000147408/ENSG00000157593/ENSG00000157916/ENSG00000165661/ENSG00000165915/ENSG00000169902/ENSG00000176087	17
BP	GO:0005977	glycogen metabolic process	19/2355	72/19396	0.000744685	0.0311206	0.0279499	ENSG00000044446/ENSG00000067177/ENSG00000100504/ENSG00000102893/ENSG00000114480/ENSG00000118804/ENSG00000127334/ENSG00000131871/ENSG00000135447/ENSG00000142208/ENSG00000154415/ENSG00000162688/ENSG00000169047/ENSG00000171105/ENSG00000172531/ENSG00000173281/ENSG00000178567/ENSG00000196182/ENSG00000235194	19
BP	GO:0007040	lysosome organization	19/2355	72/19396	0.000744685	0.0311206	0.0279499	ENSG00000075785/ENSG00000095066/ENSG00000103174/ENSG00000104133/ENSG00000106460/ENSG00000107521/ENSG00000108784/ENSG00000109113/ENSG00000113273/ENSG00000116857/ENSG00000131238/ENSG00000134575/ENSG00000134709/ENSG00000134851/ENSG00000138760/ENSG00000177628/ENSG00000188603/ENSG00000188906/ENSG00000189298	19
BP	GO:0080171	lytic vacuole organization	19/2355	72/19396	0.000744685	0.0311206	0.0279499	ENSG00000075785/ENSG00000095066/ENSG00000103174/ENSG00000104133/ENSG00000106460/ENSG00000107521/ENSG00000108784/ENSG00000109113/ENSG00000113273/ENSG00000116857/ENSG00000131238/ENSG00000134575/ENSG00000134709/ENSG00000134851/ENSG00000138760/ENSG00000177628/ENSG00000188603/ENSG00000188906/ENSG00000189298	19
BP	GO:0006401	RNA catabolic process	72/2355	410/19396	0.000776676	0.032284	0.0289947	ENSG00000008018/ENSG00000026025/ENSG00000026297/ENSG00000053372/ENSG00000063177/ENSG00000066044/ENSG00000071082/ENSG00000078687/ENSG00000082898/ENSG00000083845/ENSG00000089009/ENSG00000089157/ENSG00000100316/ENSG00000101182/ENSG00000102081/ENSG00000105640/ENSG00000107864/ENSG00000107951/ENSG00000108107/ENSG00000109475/ENSG00000110801/ENSG00000112183/ENSG00000114416/ENSG00000121766/ENSG00000123144…	72
BP	GO:0006936	muscle contraction	63/2355	349/19396	0.000785866	0.0324132	0.0291108	ENSG00000004776/ENSG00000006283/ENSG00000006638/ENSG00000026025/ENSG00000036448/ENSG00000058668/ENSG00000070961/ENSG00000074800/ENSG00000077157/ENSG00000080644/ENSG00000081181/ENSG00000082781/ENSG00000086967/ENSG00000087258/ENSG00000095209/ENSG00000096696/ENSG00000105048/ENSG00000108405/ENSG00000108984/ENSG00000113658/ENSG00000114279/ENSG00000118523/ENSG00000118680/ENSG00000119782/ENSG00000120049…	63
CC	GO:0043296	apical junction complex	30/2355	136/19396	0.000788124	0.0324132	0.0291108	ENSG00000065243/ENSG00000067560/ENSG00000075624/ENSG00000095203/ENSG00000104067/ENSG00000106404/ENSG00000106799/ENSG00000111052/ENSG00000114541/ENSG00000116539/ENSG00000116584/ENSG00000119139/ENSG00000130202/ENSG00000134982/ENSG00000135446/ENSG00000138771/ENSG00000143545/ENSG00000154639/ENSG00000158769/ENSG00000161381/ENSG00000162576/ENSG00000163347/ENSG00000164403/ENSG00000166086/ENSG00000166689…	30
BP	GO:0030833	regulation of actin filament polymerization	35/2355	167/19396	0.000820626	0.0335722	0.0301517	ENSG00000006747/ENSG00000034510/ENSG00000042493/ENSG00000055163/ENSG00000077549/ENSG00000079691/ENSG00000088756/ENSG00000090339/ENSG00000103187/ENSG00000113758/ENSG00000128283/ENSG00000130340/ENSG00000130429/ENSG00000134278/ENSG00000135407/ENSG00000136717/ENSG00000137710/ENSG00000141298/ENSG00000148700/ENSG00000151491/ENSG00000152409/ENSG00000158528/ENSG00000162643/ENSG00000163380/ENSG00000163466…	35
BP	GO:0071496	cellular response to external stimulus	56/2355	303/19396	0.000843999	0.0343477	0.0308482	ENSG00000041982/ENSG00000044574/ENSG00000067182/ENSG00000070540/ENSG00000070669/ENSG00000070961/ENSG00000077254/ENSG00000080546/ENSG00000084207/ENSG00000090339/ENSG00000095015/ENSG00000097033/ENSG00000100150/ENSG00000100219/ENSG00000100292/ENSG00000102882/ENSG00000103335/ENSG00000106638/ENSG00000111913/ENSG00000112977/ENSG00000115232/ENSG00000118162/ENSG00000122779/ENSG00000123700/ENSG00000125347…	56
BP	GO:0031331	positive regulation of cellular catabolic process	68/2355	384/19396	0.000852087	0.0343607	0.0308599	ENSG00000014123/ENSG00000033800/ENSG00000051108/ENSG00000065135/ENSG00000078687/ENSG00000080546/ENSG00000097033/ENSG00000100292/ENSG00000100387/ENSG00000100596/ENSG00000101255/ENSG00000102081/ENSG00000102882/ENSG00000103126/ENSG00000103266/ENSG00000107864/ENSG00000109670/ENSG00000109861/ENSG00000110651/ENSG00000110931/ENSG00000112183/ENSG00000112992/ENSG00000118564/ENSG00000123240/ENSG00000130164…	68
CC	GO:0044754	autolysosome	166338	11/19396	0.000853161	0.0343607	0.0308599	ENSG00000087086/ENSG00000167996/ENSG00000185896/ENSG00000188603/ENSG00000188906/ENSG00000266412	6
CC	GO:0030135	coated vesicle	54/2355	290/19396	0.0008642	0.0346259	0.0310981	ENSG00000001626/ENSG00000010278/ENSG00000042753/ENSG00000047932/ENSG00000065609/ENSG00000067715/ENSG00000070540/ENSG00000085063/ENSG00000085365/ENSG00000085788/ENSG00000089818/ENSG00000100528/ENSG00000104490/ENSG00000105438/ENSG00000109321/ENSG00000109861/ENSG00000113719/ENSG00000115355/ENSG00000117298/ENSG00000118473/ENSG00000122705/ENSG00000125991/ENSG00000130164/ENSG00000130340/ENSG00000136240…	54
BP	GO:0006112	energy reserve metabolic process	21/2355	84/19396	0.000871954	0.0347574	0.0312162	ENSG00000044446/ENSG00000067177/ENSG00000100504/ENSG00000102893/ENSG00000114480/ENSG00000118804/ENSG00000127334/ENSG00000131871/ENSG00000135324/ENSG00000135447/ENSG00000136997/ENSG00000142208/ENSG00000154415/ENSG00000162688/ENSG00000169047/ENSG00000171105/ENSG00000172531/ENSG00000173281/ENSG00000178567/ENSG00000196182/ENSG00000235194	21
BP	GO:0006073	cellular glucan metabolic process	19/2355	73/19396	0.000893862	0.035269	0.0316756	ENSG00000044446/ENSG00000067177/ENSG00000100504/ENSG00000102893/ENSG00000114480/ENSG00000118804/ENSG00000127334/ENSG00000131871/ENSG00000135447/ENSG00000142208/ENSG00000154415/ENSG00000162688/ENSG00000169047/ENSG00000171105/ENSG00000172531/ENSG00000173281/ENSG00000178567/ENSG00000196182/ENSG00000235194	19
BP	GO:0044042	glucan metabolic process	19/2355	73/19396	0.000893862	0.035269	0.0316756	ENSG00000044446/ENSG00000067177/ENSG00000100504/ENSG00000102893/ENSG00000114480/ENSG00000118804/ENSG00000127334/ENSG00000131871/ENSG00000135447/ENSG00000142208/ENSG00000154415/ENSG00000162688/ENSG00000169047/ENSG00000171105/ENSG00000172531/ENSG00000173281/ENSG00000178567/ENSG00000196182/ENSG00000235194	19
BP	GO:0036499	PERK-mediated unfolded protein response	166430	23/19396	0.000933464	0.0363779	0.0326716	ENSG00000044574/ENSG00000051108/ENSG00000070669/ENSG00000128272/ENSG00000162772/ENSG00000169429/ENSG00000172071/ENSG00000175197/ENSG00000176720	9
BP	GO:1903055	positive regulation of extracellular matrix organization	166430	23/19396	0.000933464	0.0363779	0.0326716	ENSG00000003402/ENSG00000075618/ENSG00000125398/ENSG00000125845/ENSG00000130309/ENSG00000136244/ENSG00000139687/ENSG00000159216/ENSG00000163539	9
CC	GO:0030133	transport vesicle	70/2355	399/19396	0.000936007	0.0363779	0.0326716	ENSG00000003147/ENSG00000034053/ENSG00000047932/ENSG00000054356/ENSG00000058799/ENSG00000065609/ENSG00000067715/ENSG00000073464/ENSG00000077063/ENSG00000078053/ENSG00000079950/ENSG00000085063/ENSG00000085365/ENSG00000089248/ENSG00000100528/ENSG00000104490/ENSG00000105355/ENSG00000105404/ENSG00000105438/ENSG00000106089/ENSG00000106636/ENSG00000109321/ENSG00000113657/ENSG00000115355/ENSG00000122012…	70
BP	GO:0030168	platelet activation	33/2355	156/19396	0.000962859	0.0372353	0.0334416	ENSG00000010278/ENSG00000010810/ENSG00000075624/ENSG00000078369/ENSG00000092445/ENSG00000100345/ENSG00000102882/ENSG00000108405/ENSG00000111252/ENSG00000115414/ENSG00000136244/ENSG00000136267/ENSG00000136869/ENSG00000138741/ENSG00000145214/ENSG00000149781/ENSG00000151012/ENSG00000153933/ENSG00000158769/ENSG00000159176/ENSG00000164867/ENSG00000173918/ENSG00000178732/ENSG00000184009/ENSG00000188313…	33
BP	GO:0015936	coenzyme A metabolic process	166368	15/19396	0.00102023	0.0387803	0.0348292	ENSG00000005469/ENSG00000068120/ENSG00000075239/ENSG00000131473/ENSG00000131844/ENSG00000140876/ENSG00000152782	7
BP	GO:0019511	peptidyl-proline hydroxylation	166368	15/19396	0.00102023	0.0387803	0.0348292	ENSG00000110811/ENSG00000117385/ENSG00000123131/ENSG00000149380/ENSG00000178467/ENSG00000185624/ENSG00000197930	7
BP	GO:0007272	ensheathment of neurons	28/2355	126/19396	0.00102672	0.0387803	0.0348292	ENSG00000008277/ENSG00000010278/ENSG00000063660/ENSG00000077092/ENSG00000082397/ENSG00000100697/ENSG00000104419/ENSG00000108797/ENSG00000109861/ENSG00000112033/ENSG00000118276/ENSG00000124920/ENSG00000132470/ENSG00000136531/ENSG00000138386/ENSG00000142208/ENSG00000143753/ENSG00000144063/ENSG00000158470/ENSG00000166086/ENSG00000169247/ENSG00000171862/ENSG00000172057/ENSG00000172071/ENSG00000172466…	28
BP	GO:0008366	axon ensheathment	28/2355	126/19396	0.00102672	0.0387803	0.0348292	ENSG00000008277/ENSG00000010278/ENSG00000063660/ENSG00000077092/ENSG00000082397/ENSG00000100697/ENSG00000104419/ENSG00000108797/ENSG00000109861/ENSG00000112033/ENSG00000118276/ENSG00000124920/ENSG00000132470/ENSG00000136531/ENSG00000138386/ENSG00000142208/ENSG00000143753/ENSG00000144063/ENSG00000158470/ENSG00000166086/ENSG00000169247/ENSG00000171862/ENSG00000172057/ENSG00000172071/ENSG00000172466…	28
BP	GO:1901879	regulation of protein depolymerization	21/2355	85/19396	0.00102776	0.0387803	0.0348292	ENSG00000006747/ENSG00000042493/ENSG00000050405/ENSG00000071127/ENSG00000077549/ENSG00000079691/ENSG00000116584/ENSG00000129682/ENSG00000134982/ENSG00000135407/ENSG00000137710/ENSG00000138100/ENSG00000148700/ENSG00000151491/ENSG00000163380/ENSG00000163539/ENSG00000165175/ENSG00000166780/ENSG00000173898/ENSG00000177731/ENSG00000197694	21
BP	GO:0035637	multicellular organismal signaling	40/2355	201/19396	0.00106388	0.0398556	0.035795	ENSG00000006283/ENSG00000058668/ENSG00000067191/ENSG00000069431/ENSG00000069849/ENSG00000070961/ENSG00000074370/ENSG00000096696/ENSG00000102081/ENSG00000108405/ENSG00000108797/ENSG00000114279/ENSG00000115041/ENSG00000119782/ENSG00000120049/ENSG00000123700/ENSG00000127914/ENSG00000134755/ENSG00000135643/ENSG00000136531/ENSG00000136717/ENSG00000144285/ENSG00000144935/ENSG00000145244/ENSG00000154639…	40
BP	GO:1900407	regulation of cellular response to oxidative stress	19/2355	74/19396	0.00106792	0.0398556	0.035795	ENSG00000010810/ENSG00000042286/ENSG00000109670/ENSG00000111912/ENSG00000115365/ENSG00000119487/ENSG00000128272/ENSG00000136810/ENSG00000136869/ENSG00000137275/ENSG00000140950/ENSG00000142208/ENSG00000143799/ENSG00000151012/ENSG00000166484/ENSG00000183010/ENSG00000185624/ENSG00000188906/ENSG00000204628	19
BP	GO:1901655	cellular response to ketone	22/2355	91/19396	0.00107649	0.0398556	0.035795	ENSG00000001626/ENSG00000003402/ENSG00000041982/ENSG00000070961/ENSG00000078369/ENSG00000090339/ENSG00000100889/ENSG00000116285/ENSG00000127528/ENSG00000132170/ENSG00000135446/ENSG00000136826/ENSG00000138031/ENSG00000142208/ENSG00000143537/ENSG00000145545/ENSG00000147065/ENSG00000150907/ENSG00000151632/ENSG00000162409/ENSG00000240583/ENSG00000266412	22
BP	GO:1902904	negative regulation of supramolecular fiber organization	33/2355	157/19396	0.00107979	0.0398556	0.035795	ENSG00000006747/ENSG00000034510/ENSG00000042493/ENSG00000047648/ENSG00000050405/ENSG00000077549/ENSG00000078018/ENSG00000079691/ENSG00000088756/ENSG00000104067/ENSG00000116584/ENSG00000129682/ENSG00000130164/ENSG00000134982/ENSG00000135407/ENSG00000137710/ENSG00000138100/ENSG00000141298/ENSG00000148700/ENSG00000151491/ENSG00000158528/ENSG00000158769/ENSG00000162643/ENSG00000163380/ENSG00000163539…	33
CC	GO:0099572	postsynaptic specialization	60/2355	333/19396	0.00108189	0.0398556	0.035795	ENSG00000008086/ENSG00000008277/ENSG00000010810/ENSG00000040731/ENSG00000047932/ENSG00000051128/ENSG00000070808/ENSG00000080644/ENSG00000080845/ENSG00000088899/ENSG00000089009/ENSG00000089157/ENSG00000099864/ENSG00000101333/ENSG00000102081/ENSG00000106089/ENSG00000107864/ENSG00000111052/ENSG00000113758/ENSG00000114416/ENSG00000116106/ENSG00000116675/ENSG00000117519/ENSG00000122862/ENSG00000125691…	60
BP	GO:0006515	protein quality control for misfolded or incompletely synthesized proteins	166460	28/19396	0.00112649	0.0412616	0.0370577	ENSG00000009830/ENSG00000102910/ENSG00000103266/ENSG00000128228/ENSG00000136827/ENSG00000136986/ENSG00000138942/ENSG00000162378/ENSG00000174010/ENSG00000196365	10
MF	GO:0098631	cell adhesion mediator activity	16/2355	58/19396	0.00113701	0.0412616	0.0370577	ENSG00000091972/ENSG00000096696/ENSG00000111057/ENSG00000117519/ENSG00000128283/ENSG00000132821/ENSG00000134755/ENSG00000135046/ENSG00000138347/ENSG00000143127/ENSG00000150093/ENSG00000154639/ENSG00000163191/ENSG00000166086/ENSG00000172531/ENSG00000182718	16
BP	GO:0006672	ceramide metabolic process	24/2355	103/19396	0.00114129	0.0412616	0.0370577	ENSG00000066322/ENSG00000067182/ENSG00000090661/ENSG00000100596/ENSG00000103066/ENSG00000108405/ENSG00000117069/ENSG00000118276/ENSG00000135454/ENSG00000142871/ENSG00000143418/ENSG00000143753/ENSG00000148154/ENSG00000158470/ENSG00000162630/ENSG00000166224/ENSG00000172057/ENSG00000174607/ENSG00000176170/ENSG00000177628/ENSG00000184005/ENSG00000204386/ENSG00000204628/ENSG00000213614	24
CC	GO:0030175	filopodium	24/2355	103/19396	0.00114129	0.0412616	0.0370577	ENSG00000005884/ENSG00000054654/ENSG00000070882/ENSG00000075618/ENSG00000078018/ENSG00000099864/ENSG00000102081/ENSG00000111913/ENSG00000114416/ENSG00000116106/ENSG00000129682/ENSG00000137710/ENSG00000147065/ENSG00000150093/ENSG00000152767/ENSG00000154639/ENSG00000158528/ENSG00000159217/ENSG00000162692/ENSG00000165527/ENSG00000173166/ENSG00000188042/ENSG00000259207/ENSG00000273749	24
BP	GO:0050878	regulation of body fluid levels	83/2355	493/19396	0.00120691	0.0434319	0.0390069	ENSG00000001626/ENSG00000003436/ENSG00000004487/ENSG00000006638/ENSG00000010278/ENSG00000010810/ENSG00000011422/ENSG00000023516/ENSG00000024422/ENSG00000066322/ENSG00000075624/ENSG00000077549/ENSG00000078369/ENSG00000079691/ENSG00000083454/ENSG00000085063/ENSG00000088387/ENSG00000089902/ENSG00000092445/ENSG00000100219/ENSG00000100345/ENSG00000102882/ENSG00000104368/ENSG00000108405/ENSG00000109072…	83
BP	GO:0019228	neuronal action potential	166491	33/19396	0.00124178	0.0444808	0.0399489	ENSG00000006283/ENSG00000102081/ENSG00000108405/ENSG00000114279/ENSG00000135643/ENSG00000136531/ENSG00000144285/ENSG00000164418/ENSG00000169432/ENSG00000177628/ENSG00000196557	11
CC	GO:0098562	cytoplasmic side of membrane	38/2355	190/19396	0.00127041	0.0452979	0.0406827	ENSG00000010810/ENSG00000029534/ENSG00000065135/ENSG00000067560/ENSG00000069424/ENSG00000070961/ENSG00000073712/ENSG00000078369/ENSG00000087258/ENSG00000088179/ENSG00000089351/ENSG00000099864/ENSG00000100345/ENSG00000101294/ENSG00000111816/ENSG00000114353/ENSG00000114450/ENSG00000116285/ENSG00000122873/ENSG00000126934/ENSG00000128266/ENSG00000130340/ENSG00000139641/ENSG00000140575/ENSG00000142208…	38
BP	GO:0006734	NADH metabolic process	13/2355	43/19396	0.00129538	0.045977	0.0412927	ENSG00000014641/ENSG00000074800/ENSG00000100889/ENSG00000111674/ENSG00000115159/ENSG00000141959/ENSG00000149925/ENSG00000159322/ENSG00000159399/ENSG00000164708/ENSG00000166321/ENSG00000167588/ENSG00000181019	13
BP	GO:0030148	sphingolipid biosynthetic process	25/2355	110/19396	0.00133041	0.0470059	0.0422167	ENSG00000066322/ENSG00000067182/ENSG00000072210/ENSG00000074696/ENSG00000090661/ENSG00000100596/ENSG00000108405/ENSG00000117069/ENSG00000118276/ENSG00000133275/ENSG00000135454/ENSG00000142871/ENSG00000143418/ENSG00000143753/ENSG00000148154/ENSG00000158470/ENSG00000162630/ENSG00000163082/ENSG00000166224/ENSG00000172057/ENSG00000174607/ENSG00000176170/ENSG00000177628/ENSG00000184005/ENSG00000204628	25
BP	GO:0018208	peptidyl-proline modification	16/2355	59/19396	0.00138692	0.0487807	0.0438107	ENSG00000110811/ENSG00000113593/ENSG00000114857/ENSG00000117385/ENSG00000119782/ENSG00000122642/ENSG00000123131/ENSG00000131013/ENSG00000141756/ENSG00000149380/ENSG00000153201/ENSG00000166794/ENSG00000173486/ENSG00000178467/ENSG00000185624/ENSG00000197930	16
BP	GO:0072665	protein localization to vacuole	18/2355	70/19396	0.00140301	0.0491242	0.0441192	ENSG00000039319/ENSG00000075785/ENSG00000077585/ENSG00000097033/ENSG00000103111/ENSG00000103174/ENSG00000104497/ENSG00000110651/ENSG00000118162/ENSG00000118855/ENSG00000135968/ENSG00000136100/ENSG00000137642/ENSG00000138760/ENSG00000140950/ENSG00000159363/ENSG00000197969/ENSG00000266412	18

## Sheet: S7
Run	Gene	Compound	Concentration (µM)	2^-ΔΔCt of Individual reps						Average 2^-ΔΔCt		% of control
				Control 1	Control 2	Control 3	Treated 1	Treated 2	Treated 3	Control	Treated
1	ATAD3C	Sorafenib	3.74	0.947177	1.02867	1.02634	0.834181	0.863192	0.875744	1.00073	0.857706	85.708
		Sunitinib	3.53	0.947177	1.02867	1.02634	0.677056	0.949835	0.92983	1.00073	0.85224	85.1618
		Dasatinib	10.8	0.947177	1.02867	1.02634	0.822159	0.623268	0.828007	1.00073	0.757811	75.7258
1	CDH13	Sorafenib	3.74	1.21067	0.933474	0.884852	0.699222	0.792703	0.75074	1.00967	0.747555	74.0398
		Sunitinib	3.53	1.21067	0.933474	0.884852	0.800058	0.820316	0.855196	1.00967	0.82519	81.729
		Dasatinib	10.8	1.21067	0.933474	0.884852	0.470878	0.436078	0.509809	1.00967	0.472255	46.7734
1	IL6	Sorafenib	3.74	1.14995	0.966291	0.899941	0.335286	0.423765	0.306276	1.00539	0.355109	35.3204
		Sunitinib	3.53	1.14995	0.966291	0.899941	0.196205	0.172151	0.183718	1.00539	0.184024	18.3037
		Dasatinib	10.8	1.14995	0.966291	0.899941	0.138818	0.107849	0.0587557	1.00539	0.101807	10.1261
1	PTX3	Sorafenib	3.74	1.26339	0.85467	0.926115	0.698239	0.878668	0.666937	1.01472	0.747948	73.7095
		Sunitinib	3.53	1.26339	0.85467	0.926115	0.512693	0.485106	0.428318	1.01472	0.475372	46.8475
		Dasatinib	10.8	1.26339	0.85467	0.926115	0.223577	0.202426	0.142967	1.01472	0.189657	18.6905
1	SLC7A5	Sorafenib	3.74	1.23541	0.921151	0.878737	0.560843	0.633896	0.534812	1.01177	0.576517	56.9813
		Sunitinib	3.53	1.23541	0.921151	0.878737	0.9373	0.850416	0.858645	1.01177	0.88212	87.1863
		Dasatinib	10.8	1.23541	0.921151	0.878737	0.531062	0.541449	0.507918	1.01177	0.52681	52.0684
1	UCHL1	Sorafenib	3.74	1.15706	0.878986	0.98325	0.645215	0.678729	0.67385	1.00643	0.665931	66.1676
		Sunitinib	3.53	1.15706	0.878986	0.98325	0.620589	0.602146	0.57021	1.00643	0.597648	59.383
		Dasatinib	10.8	1.15706	0.878986	0.98325	0.404149	0.427112	0.439792	1.00643	0.423684	42.0977
2	CDH13	Sorafenib	3.74	0.944628	0.91204	1.16071	1.51524	1.10511	0.786709	1.00579	1.13569	112.914
		Sunitinib	3.53	0.669281	1.72709	0.865122	0.350553	0.356017	0.354238	1.08716	0.353602	32.5252
		Dasatinib	10.8	0.977873	0.842214	1.21421	0.210925	0.230772	0.157483	1.01143	0.199727	19.7469
2	IL6	Sorafenib	3.74	0.522567	1.4587	1.31187	0.168978	0.0203995	0.0310998	1.09771	0.0734924	6.69505
		Sunitinib	3.53	0.371496	3.19982	0.841239	0.129596	0.00800037	0.00253994	1.47085	0.046712	3.17585
		Dasatinib	10.8	0.918796	0.982923	1.10729	Undetermined	Undetermined	Undetermined	1.003	Undetermined	Undetermined
2	PTX3	Sorafenib	3.74	1.06453	1.23162	0.762719	0.956795	0.409808	0.896329	1.01962	0.754311	73.9793
		Sunitinib	3.53	0.769183	1.84596	0.704284	0.363983	0.159006	0.0957779	1.10648	0.206256	18.6408
		Dasatinib	10.8	0.940535	1.02484	1.03745	0.0673076	0.0470821	0.0338318	1.00094	0.0494072	4.93606
2	SLC7A5	Sorafenib	3.74	0.828994	1.20628	8.78488	0.648923	0.457357	0.426171	1.01764	0.510817	50.1964
		Sunitinib	3.53	0.497423	3.39445	0.59225	0.188094	0.0631194	0.065884	1.49471	0.105699	7.07156
		Dasatinib	10.8	0.533482	1.39119	1.3474	0.346735	0.255384	0.248891	1.09069	0.28367	26.0084
2	UCHL1	Sorafenib	3.74	0.962127	1.03936	Undetermined	0.843176	0.697751	0.587574	1.00075	0.7095	70.8972
		Sunitinib	3.53	0.597384	1.87158	0.894411	0.32143	0.117493	0.188195	1.12113	0.209039	18.6455
		Dasatinib	10.8	0.586477	1.26766	1.34507	0.201953	0.288947	0.189054	1.0664	0.226651	21.2538

## Sheet: S8
probe	geneSymbol	moduleColor	ml_prioritised
ENSG00000166710	B2M	black	0
ENSG00000109572	CLCN3	black	0
ENSG00000109689	STIM2	black	0
ENSG00000140450	ARRDC4	black	0
ENSG00000155893	PXYLP1	black	0
ENSG00000255717	SNHG1	black	0
ENSG00000054793	ATP9A	black	0
ENSG00000164300	SERINC5	black	0
ENSG00000147027	TMEM47	black	0
ENSG00000213190	MLLT11	black	0
ENSG00000171940	ZNF217	black	0
ENSG00000120217	CD274	black	0
ENSG00000085721	RRN3	black	0
ENSG00000108654	DDX5	black	0
ENSG00000006576	PHTF2	black	0
ENSG00000179295	PTPN11	black	0
ENSG00000122299	ZC3H7A	black	0
ENSG00000121578	B4GALT4	black	1
ENSG00000070087	PFN2	black	0
ENSG00000112130	RNF8	black	0
ENSG00000156140	ADAMTS3	black	0
ENSG00000164961	WASHC5	black	0
ENSG00000102024	PLS3	black	0
ENSG00000132640	BTBD3	black	0
ENSG00000176624	MEX3C	black	0
ENSG00000102804	TSC22D1	black	0
ENSG00000076641	PAG1	black	0
ENSG00000184575	XPOT	black	0
ENSG00000131711	MAP1B	black	0
ENSG00000174839	DENND6A	black	0
ENSG00000261556	SMG1P7	black	0
ENSG00000123636	BAZ2B	black	0
ENSG00000070882	OSBPL3	black	0
ENSG00000188554	NBR1	black	0
ENSG00000166669	ATF7IP2	black	0
ENSG00000076043	REXO2	black	0
ENSG00000179630	LACC1	black	0
ENSG00000155304	HSPA13	black	0
ENSG00000079156	OSBPL6	black	0
ENSG00000156869	FRRS1	black	0
ENSG00000073417	PDE8A	black	0
ENSG00000080298	RFX3	black	0
ENSG00000187607	ZNF286A	black	0
ENSG00000112290	WASF1	black	0
ENSG00000152439	ZNF773	black	0
ENSG00000115233	PSMD14	black	0
ENSG00000120159	CAAP1	black	0
ENSG00000113594	LIFR	black	0
ENSG00000139719	VPS33A	black	0
ENSG00000116044	NFE2L2	black	0
ENSG00000256087	ZNF432	black	0
ENSG00000240038	AMY2B	black	0
ENSG00000112414	ADGRG6	black	0
ENSG00000067955	CBFB	black	0
ENSG00000125827	TMX4	black	0
ENSG00000138459	SLC35A5	black	0
ENSG00000006652	IFRD1	black	0
ENSG00000131724	IL13RA1	black	0
ENSG00000113369	ARRDC3	black	0
ENSG00000261716	H2BC20P	black	0
ENSG00000170365	SMAD1	black	0
ENSG00000005810	MYCBP2	black	0
ENSG00000137628	DDX60	black	0
ENSG00000112078	KCTD20	black	0
ENSG00000070159	PTPN3	black	0
ENSG00000106105	GARS1	black	1
ENSG00000166130	IKBIP	black	0
ENSG00000151233	GXYLT1	black	0
ENSG00000143248	RGS5	black	0
ENSG00000102158	MAGT1	black	0
ENSG00000260916	CCPG1	black	0
ENSG00000171488	LRRC8C	black	0
ENSG00000147133	TAF1	black	0
ENSG00000185565	LSAMP	black	0
ENSG00000068912	ERLEC1	black	0
ENSG00000198900	TOP1	black	0
ENSG00000241058	NSUN6	black	0
ENSG00000124942	AHNAK	black	0
ENSG00000180530	NRIP1	black	0
ENSG00000103591	AAGAB	black	0
ENSG00000171208	NETO2	black	0
ENSG00000167193	CRK	black	0
ENSG00000139329	LUM	black	0
ENSG00000035681	NSMAF	black	0
ENSG00000189134	NKAPL	black	0
ENSG00000164305	CASP3	black	0
ENSG00000001167	NFYA	black	0
ENSG00000001629	ANKIB1	black	0
ENSG00000180573	H2AC6	black	0
ENSG00000163840	DTX3L	black	0
ENSG00000158615	PPP1R15B	black	0
ENSG00000105976	MET	black	0
ENSG00000103978	TMEM87A	black	0
ENSG00000114503	NCBP2	black	0
ENSG00000136021	SCYL2	black	0
ENSG00000165609	NUDT5	black	0
ENSG00000163683	SMIM14	black	0
ENSG00000153214	TMEM87B	black	0
ENSG00000134278	SPIRE1	black	0
ENSG00000143067	ZNF697	black	0
ENSG00000153936	HS2ST1	black	0
ENSG00000197498	RPF2	black	0
ENSG00000113583	C5orf15	black	0
ENSG00000211455	STK38L	black	0
ENSG00000161533	ACOX1	black	0
ENSG00000127311	HELB	black	0
ENSG00000066697	MSANTD3	black	0
ENSG00000078018	MAP2	black	0
ENSG00000164284	GRPEL2	black	0
ENSG00000197860	SGTB	black	0
ENSG00000111229	ARPC3	black	0
ENSG00000152217	SETBP1	black	0
ENSG00000117139	KDM5B	black	0
ENSG00000120800	UTP20	black	0
ENSG00000132932	ATP8A2	black	0
ENSG00000133059	DSTYK	black	0
ENSG00000064042	LIMCH1	black	0
ENSG00000142867	BCL10	black	0
ENSG00000271643	PDCD6IP-DT	black	0
ENSG00000207963	MIR569	black	0
ENSG00000105497	ZNF175	black	0
ENSG00000275066	SYNRG	black	0
ENSG00000133131	MORC4	black	0
ENSG00000100744	GSKIP	black	0
ENSG00000103642	LACTB	black	0
ENSG00000071537	SEL1L	black	1
ENSG00000107362	ABHD17B	black	0
ENSG00000151304	SRFBP1	black	0
ENSG00000109929	SC5D	black	0
ENSG00000213625	LEPROT	black	0
ENSG00000104497	SNX16	black	0
ENSG00000137033	IL33	black	0
ENSG00000160746	ANO10	black	0
ENSG00000124787	RPP40	black	0
ENSG00000005893	LAMP2	black	0
ENSG00000183283	DAZAP2	black	0
ENSG00000198856	OSTC	black	0
ENSG00000256043	CTSO	black	0
ENSG00000156875	MFSD14A	black	0
ENSG00000065809	FAM107B	black	0
ENSG00000196586	MYO6	black	0
ENSG00000139974	SLC38A6	black	0
ENSG00000138764	CCNG2	black	0
ENSG00000197147	LRRC8B	black	0
ENSG00000130779	CLIP1	black	0
ENSG00000077380	DYNC1I2	black	0
ENSG00000017260	ATP2C1	black	0
ENSG00000023572	GLRX2	black	0
ENSG00000082153	BZW1	black	0
ENSG00000122786	CALD1	black	1
ENSG00000087263	OGFOD1	black	0
ENSG00000224955	KCTD10P1	black	0
ENSG00000115415	STAT1	black	0
ENSG00000115977	AAK1	black	0
ENSG00000238721	RNU7-194P	black	0
ENSG00000122591	HYCC1	black	0
ENSG00000196646	ZNF136	black	0
ENSG00000170571	EMB	black	0
ENSG00000156042	CFAP70	black	0
ENSG00000110841	PPFIBP1	black	0
ENSG00000240498	CDKN2B-AS1	black	0
ENSG00000138675	FGF5	black	0
ENSG00000172845	SP3	black	0
ENSG00000123352	SPATS2	black	0
ENSG00000013441	CLK1	black	0
ENSG00000198730	CTR9	black	0
ENSG00000197608	ZNF841	black	0
ENSG00000196950	SLC39A10	black	0
ENSG00000134910	STT3A	black	1
ENSG00000184500	PROS1	black	0
ENSG00000134294	SLC38A2	black	0
ENSG00000099810	MTAP	black	0
ENSG00000088812	ATRN	black	0
ENSG00000173193	PARP14	black	0
ENSG00000054267	ARID4B	black	0
ENSG00000170802	FOXN2	black	0
ENSG00000004700	RECQL	black	1
ENSG00000164951	PDP1	black	0
ENSG00000255529	POLR2M	black	0
ENSG00000144118	RALB	black	0
ENSG00000133961	NUMB	black	0
ENSG00000138496	PARP9	black	0
ENSG00000116199	FAM20B	black	0
ENSG00000255112	CHMP1B	black	0
ENSG00000178075	GRAMD1C	black	0
ENSG00000153207	AHCTF1	black	0
ENSG00000116209	TMEM59	black	0
ENSG00000164199	ADGRV1	black	0
ENSG00000109270	LAMTOR3	black	0
ENSG00000117519	CNN3	black	0
ENSG00000217128	FNIP1	black	0
ENSG00000074696	HACD3	black	0
ENSG00000183098	GPC6	black	0
ENSG00000213064	SFT2D2	black	0
ENSG00000116704	SLC35D1	black	0
ENSG00000170348	TMED10	black	0
ENSG00000110880	CORO1C	black	0
ENSG00000166503	HDGFL3	black	0
ENSG00000049130	KITLG	black	0
ENSG00000165338	HECTD2	black	0
ENSG00000138434	ITPRID2	black	0
ENSG00000138018	SELENOI	black	0
ENSG00000163071	SPATA18	black	0
ENSG00000145919	BOD1	black	0
ENSG00000131115	ZNF227	black	0
ENSG00000111817	DSE	black	0
ENSG00000152520	PAN3	black	0
ENSG00000133818	RRAS2	black	0
ENSG00000134996	OSTF1	black	0
ENSG00000073969	NSF	black	0
ENSG00000136891	TEX10	black	0
ENSG00000102271	KLHL4	black	0
ENSG00000164414	SLC35A1	black	0
ENSG00000151012	SLC7A11	black	1
ENSG00000136870	ZNF189	black	0
ENSG00000164308	ERAP2	black	0
ENSG00000151461	UPF2	black	0
ENSG00000204611	ZNF616	black	0
ENSG00000145740	SLC30A5	black	0
ENSG00000152795	HNRNPDL	black	0
ENSG00000101782	RIOK3	black	0
ENSG00000116754	SRSF11	black	0
ENSG00000162695	SLC30A7	black	0
ENSG00000091656	ZFHX4	black	0
ENSG00000147416	ATP6V1B2	black	0
ENSG00000027697	IFNGR1	black	0
ENSG00000047365	ARAP2	black	0
ENSG00000137941	TTLL7	black	1
ENSG00000155158	TTC39B	black	0
ENSG00000112773	TENT5A	black	0
ENSG00000155957	TMBIM4	black	0
ENSG00000066427	ATXN3	black	0
ENSG00000011007	ELOA	black	0
ENSG00000096093	EFHC1	black	0
ENSG00000070756	PABPC1	black	0
ENSG00000151576	QTRT2	black	0
ENSG00000100580	TMED8	black	0
ENSG00000175387	SMAD2	black	0
ENSG00000150776	NKAPD1	black	0
ENSG00000117335	CD46	black	0
ENSG00000117758	STX12	black	0
ENSG00000111845	PAK1IP1	black	0
ENSG00000085563	ABCB1	black	0
ENSG00000189190	ZNF600	black	0
ENSG00000133104	SPART	black	0
ENSG00000155096	AZIN1	black	0
ENSG00000138670	RASGEF1B	black	0
ENSG00000116641	DOCK7	black	0
ENSG00000206560	ANKRD28	black	0
ENSG00000114742	WDR48	black	0
ENSG00000143622	RIT1	black	0
ENSG00000143469	SYT14	black	0
ENSG00000088448	ANKRD10	black	0
ENSG00000088930	XRN2	black	0
ENSG00000154864	PIEZO2	black	0
ENSG00000144426	NBEAL1	black	0
ENSG00000106868	SUSD1	black	0
ENSG00000151893	CACUL1	black	0
ENSG00000172594	SMPDL3A	black	0
ENSG00000085276	MECOM	black	0
ENSG00000139793	MBNL2	black	0
ENSG00000141424	SLC39A6	black	0
ENSG00000144867	SRPRB	black	0
ENSG00000081320	STK17B	black	0
ENSG00000168522	FNTA	black	0
ENSG00000067798	NAV3	black	0
ENSG00000071054	MAP4K4	black	0
ENSG00000213462	ERV3-1	black	0
ENSG00000229989	MIR181A1HG	black	0
ENSG00000102531	FNDC3A	black	0
ENSG00000151575	TEX9	black	0
ENSG00000090054	SPTLC1	black	0
ENSG00000110851	PRDM4	black	0
ENSG00000187240	DYNC2H1	black	0
ENSG00000072422	RHOBTB1	black	0
ENSG00000170852	KBTBD2	black	0
ENSG00000066739	ATG2B	black	0
ENSG00000114670	NEK11	black	0
ENSG00000230989	HSBP1	black	0
ENSG00000184939	ZFP90	black	0
ENSG00000068366	ACSL4	black	0
ENSG00000078237	TIGAR	black	0
ENSG00000116132	PRRX1	black	0
ENSG00000134352	IL6ST	black	0
ENSG00000177707	NECTIN3	black	0
ENSG00000147650	LRP12	black	0
ENSG00000169756	LIMS1	black	0
ENSG00000050130	JKAMP	black	0
ENSG00000169621	APLF	black	0
ENSG00000138814	PPP3CA	black	1
ENSG00000083223	TUT7	black	0
ENSG00000132963	POMP	black	0
ENSG00000186448	ZNF197	black	0
ENSG00000107789	MINPP1	black	0
ENSG00000159110	IFNAR2	black	0
ENSG00000091317	CMTM6	black	0
ENSG00000143756	FBXO28	black	0
ENSG00000173473	SMARCC1	black	0
ENSG00000152380	FAM151B	black	0
ENSG00000086589	RBM22	black	0
ENSG00000110218	PANX1	black	1
ENSG00000197579	TOPORS	black	0
ENSG00000170185	USP38	black	0
ENSG00000197930	ERO1A	black	1
ENSG00000148110	MFSD14B	black	1
ENSG00000125977	EIF2S2	black	0
ENSG00000130150	MOSPD2	black	0
ENSG00000163629	PTPN13	black	1
ENSG00000095564	BTAF1	black	0
ENSG00000134444	RELCH	black	0
ENSG00000064651	SLC12A2	black	0
ENSG00000196368	NUDT11	black	0
ENSG00000120690	ELF1	black	0
ENSG00000130224	LRCH2	black	0
ENSG00000177425	PAWR	black	0
ENSG00000111885	MAN1A1	black	1
ENSG00000075785	RAB7A	black	1
ENSG00000137968	SLC44A5	black	0
ENSG00000125249	RAP2A	black	0
ENSG00000128512	DOCK4	black	0
ENSG00000135272	MDFIC	black	0
ENSG00000180747	SMG1P3	black	0
ENSG00000165891	E2F7	black	0
ENSG00000084073	ZMPSTE24	black	0
ENSG00000070961	ATP2B1	black	0
ENSG00000041357	PSMA4	black	0
ENSG00000124783	SSR1	black	0
ENSG00000124209	RAB22A	black	0
ENSG00000154359	LONRF1	black	0
ENSG00000070831	CDC42	black	0
ENSG00000203668	CHML	black	0
ENSG00000138411	HECW2	black	0
ENSG00000105835	NAMPT	black	0
ENSG00000057019	DCBLD2	black	0
ENSG00000130338	TULP4	black	0
ENSG00000181016	LSMEM1	black	0
ENSG00000166450	PRTG	black	0
ENSG00000205060	SLC35B4	black	0
ENSG00000128641	MYO1B	black	0
ENSG00000187866	PABIR1	black	0
ENSG00000136156	ITM2B	black	0
ENSG00000196387	ZNF140	black	0
ENSG00000172315	TP53RK	black	0
ENSG00000151748	SAV1	black	0
ENSG00000164327	RICTOR	black	0
ENSG00000167004	PDIA3	black	1
ENSG00000123213	NLN	black	0
ENSG00000115368	WDR75	black	0
ENSG00000164743	C8orf48	black	0
ENSG00000183793	NPIPA5	black	0
ENSG00000120370	GORAB	black	0
ENSG00000069869	NEDD4	black	0
ENSG00000135549	PKIB	black	1
ENSG00000139289	PHLDA1	black	0
ENSG00000127947	PTPN12	black	0
ENSG00000196083	IL1RAP	black	1
ENSG00000136010	ALDH1L2	black	1
ENSG00000198393	ZNF26	black	0
ENSG00000151917	BEND6	black	1
ENSG00000177311	ZBTB38	black	0
ENSG00000142166	IFNAR1	black	0
ENSG00000115652	UXS1	black	0
ENSG00000173334	TRIB1	black	1
ENSG00000154874	CCDC144BP	black	0
ENSG00000162664	ZNF326	black	0
ENSG00000100372	SLC25A17	black	0
ENSG00000162687	KCNT2	black	0
ENSG00000166012	TAF1D	black	0
ENSG00000155545	MIER3	black	0
ENSG00000196511	TPK1	black	0
ENSG00000237440	ZNF737	black	0
ENSG00000204178	MACO1	black	0
ENSG00000123268	ATF1	black	0
ENSG00000177694	NAALADL2	black	0
ENSG00000185716	MOSMO	black	0
ENSG00000114030	KPNA1	black	0
ENSG00000120519	SLC10A7	black	0
ENSG00000135218	CD36	black	0
ENSG00000133872	SARAF	black	1
ENSG00000234741	GAS5	black	0
ENSG00000130177	CDC16	black	0
ENSG00000187164	SHTN1	black	0
ENSG00000118985	ELL2	black	0
ENSG00000197360	ZNF98	black	0
ENSG00000143384	MCL1	black	1
ENSG00000180667	YOD1	black	0
ENSG00000132603	NIP7	black	0
ENSG00000100281	HMGXB4	black	0
ENSG00000080608	PUM3	black	0
ENSG00000175768	TOMM5	black	0
ENSG00000118515	SGK1	black	0
ENSG00000153046	CDYL	black	0
ENSG00000176102	CSTF3	black	0
ENSG00000135269	TES	black	0
ENSG00000127364	TAS2R4	black	0
ENSG00000131467	PSME3	black	0
ENSG00000223949	ROR1-AS1	black	0
ENSG00000109436	TBC1D9	black	0
ENSG00000101052	IFT52	black	0
ENSG00000112210	RAB23	black	0
ENSG00000115380	EFEMP1	black	1
ENSG00000150787	PTS	black	0
ENSG00000169018	FEM1B	black	0
ENSG00000119801	YPEL5	black	0
ENSG00000169826	CSGALNACT2	black	0
ENSG00000175073	VCPIP1	black	0
ENSG00000166454	ATMIN	black	0
ENSG00000198142	SOWAHC	black	0
ENSG00000169118	CSNK1G1	black	0
ENSG00000114331	ACAP2	black	0
ENSG00000281649	EBLN3P	black	0
ENSG00000132670	PTPRA	black	0
ENSG00000117597	UTP25	black	0
ENSG00000131773	KHDRBS3	black	0
ENSG00000229152	ANKRD10-IT1	black	0
ENSG00000041802	LSG1	black	0
ENSG00000166598	HSP90B1	black	0
ENSG00000196715	VKORC1L1	black	0
ENSG00000177125	ZBTB34	black	0
ENSG00000169490	TM2D2	black	1
ENSG00000129315	CCNT1	black	0
ENSG00000134987	WDR36	black	0
ENSG00000100503	NIN	black	0
ENSG00000170113	NIPA1	black	0
ENSG00000256268	LINC02454	black	0
ENSG00000287151	C2orf27A	black	0
ENSG00000023909	GCLM	black	1
ENSG00000158290	CUL4B	black	0
ENSG00000109618	SEPSECS	black	0
ENSG00000105856	HBP1	black	0
ENSG00000153233	PTPRR	black	0
ENSG00000205413	SAMD9	black	0
ENSG00000136603	SKIL	black	0
ENSG00000189423	USP32P3	black	0
ENSG00000229644	NAMPTP1	black	0
ENSG00000089234	BRAP	black	0
ENSG00000198301	SDAD1	black	0
ENSG00000248323	LUCAT1	black	1
ENSG00000100612	DHRS7	black	0
ENSG00000137713	PPP2R1B	black	0
ENSG00000006451	RALA	black	0
ENSG00000153904	DDAH1	black	0
ENSG00000151690	MFSD6	black	0
ENSG00000164506	STXBP5	black	0
ENSG00000280798	LINC00294	black	0
ENSG00000181827	RFX7	black	0
ENSG00000166068	SPRED1	black	0
ENSG00000185127	C6orf120	black	0
ENSG00000120063	GNA13	black	0
ENSG00000179542	SLITRK4	black	0
ENSG00000112308	C6orf62	black	0
ENSG00000205940	HSP90AB2P	black	0
ENSG00000120963	ZNF706	black	0
ENSG00000163660	CCNL1	black	0
ENSG00000101350	KIF3B	black	0
ENSG00000257218	GATC	black	0
ENSG00000082996	RNF13	black	0
ENSG00000132549	VPS13B	black	0
ENSG00000182831	HAPSTR1	black	0
ENSG00000223551	TMSB4XP4	black	0
ENSG00000162434	JAK1	black	0
ENSG00000127955	GNAI1	black	0
ENSG00000153237	CCDC148	black	0
ENSG00000184083	FAM120C	black	0
ENSG00000147202	DIAPH2	black	1
ENSG00000186141	POLR3C	black	0
ENSG00000126773	PCNX4	black	0
ENSG00000072133	RPS6KA6	black	0
ENSG00000129128	SPCS3	black	0
ENSG00000156026	MCU	black	0
ENSG00000196935	SRGAP1	black	0
ENSG00000180488	MIGA1	black	0
ENSG00000169299	PGM2	black	0
ENSG00000138448	ITGAV	black	0
ENSG00000196937	FAM3C	black	0
ENSG00000104695	PPP2CB	black	0
ENSG00000102221	JADE3	black	0
ENSG00000117151	CTBS	black	0
ENSG00000131873	CHSY1	black	0
ENSG00000104549	SQLE	black	0
ENSG00000198440	ZNF583	black	0
ENSG00000224660	SH3BP5-AS1	black	0
ENSG00000164338	UTP15	black	0
ENSG00000132824	SERINC3	black	0
ENSG00000164167	LSM6	black	0
ENSG00000136986	DERL1	black	1
ENSG00000106034	CPED1	black	0
ENSG00000103599	IQCH	black	0
ENSG00000185088	RPS27L	black	0
ENSG00000064115	TM7SF3	black	0
ENSG00000166900	STX3	black	0
ENSG00000116678	LEPR	black	0
ENSG00000278053	DDX52	black	0
ENSG00000100528	CNIH1	black	0
ENSG00000081087	OSTM1	black	0
ENSG00000176853	FAM91A1	black	0
ENSG00000119541	VPS4B	black	0
ENSG00000169967	MAP3K2	black	0
ENSG00000059804	SLC2A3	black	0
ENSG00000168092	PAFAH1B2	black	0
ENSG00000203875	SNHG5	black	0
ENSG00000097033	SH3GLB1	black	0
ENSG00000011260	UTP18	black	0
ENSG00000198604	BAZ1A	black	0
ENSG00000104343	UBE2W	black	0
ENSG00000163001	CFAP36	black	0
ENSG00000115170	ACVR1	black	1
ENSG00000151458	ANKRD50	black	0
ENSG00000170234	PWWP2A	black	0
ENSG00000165355	FBXO33	black	0
ENSG00000198743	SLC5A3	black	0
ENSG00000165288	BRWD3	black	0
ENSG00000197265	GTF2E2	black	0
ENSG00000198492	YTHDF2	black	0
ENSG00000151292	CSNK1G3	black	0
ENSG00000146433	TMEM181	black	1
ENSG00000069849	ATP1B3	black	1
ENSG00000145817	YIPF5	black	0
ENSG00000197779	ZNF81	black	0
ENSG00000149054	ZNF215	black	0
ENSG00000109787	KLF3	black	0
ENSG00000163428	LRRC58	black	0
ENSG00000077721	UBE2A	black	0
ENSG00000152952	PLOD2	black	0
ENSG00000143549	TPM3	black	0
ENSG00000137500	CCDC90B	black	0
ENSG00000178904	DPY19L3	black	0
ENSG00000144233	AMMECR1L	black	0
ENSG00000162702	ZNF281	black	0
ENSG00000163249	CCNYL1	black	0
ENSG00000144369	FAM171B	black	0
ENSG00000108588	CCDC47	black	0
ENSG00000152104	PTPN14	black	0
ENSG00000153922	CHD1	black	0
ENSG00000035687	ADSS2	black	0
ENSG00000197780	TAF13	black	0
ENSG00000151835	SACS	black	0
ENSG00000148572	NRBF2	black	0
ENSG00000151491	EPS8	black	0
ENSG00000263465	SRSF8	black	0
ENSG00000138071	ACTR2	black	0
ENSG00000080815	PSEN1	black	0
ENSG00000089195	TRMT6	black	0
ENSG00000134255	CEPT1	black	0
ENSG00000059728	MXD1	black	0
ENSG00000176597	B3GNT5	black	0
ENSG00000086598	TMED2	black	0
ENSG00000111860	CEP85L	black	0
ENSG00000134874	DZIP1	black	0
ENSG00000170088	TMEM192	black	0
ENSG00000054282	SDCCAG8	black	0
ENSG00000153250	RBMS1	black	0
ENSG00000164924	YWHAZ	black	0
ENSG00000088451	TGDS	black	0
ENSG00000163378	EOGT	black	0
ENSG00000181381	DDX60L	black	0
ENSG00000175395	ZNF25	black	0
ENSG00000090520	DNAJB11	black	0
ENSG00000150093	ITGB1	black	0
ENSG00000155850	SLC26A2	black	0
ENSG00000112685	EXOC2	black	0
ENSG00000091527	CDV3	black	0
ENSG00000013375	PGM3	black	1
ENSG00000083844	ZNF264	black	0
ENSG00000154589	LY96	black	0
ENSG00000120008	WDR11	black	0
ENSG00000145868	FBXO38	black	0
ENSG00000135679	MDM2	black	0
ENSG00000171466	ZNF562	black	0
ENSG00000111328	CDK2AP1	black	0
ENSG00000102805	CLN5	black	0
ENSG00000128692	EIF2S2P4	black	0
ENSG00000110852	CLEC2B	black	0
ENSG00000112697	TMEM30A	black	0
ENSG00000170027	YWHAG	black	0
ENSG00000114933	INO80D	black	0
ENSG00000116668	SWT1	black	0
ENSG00000181472	ZBTB2	black	0
ENSG00000162604	TM2D1	black	0
ENSG00000169087	HSPBAP1	black	0
ENSG00000143322	ABL2	black	0
ENSG00000151611	MMAA	black	0
ENSG00000104361	NIPAL2	black	0
ENSG00000119537	KDSR	black	0
ENSG00000156671	SAMD8	black	0
ENSG00000230590	FTX	black	0
ENSG00000135535	CD164	black	0
ENSG00000165832	TRUB1	black	0
ENSG00000164252	AGGF1	black	0
ENSG00000198825	INPP5F	black	0
ENSG00000251201	TMED7-TICAM2	black	0
ENSG00000149948	HMGA2	black	0
ENSG00000154642	C21orf91	black	0
ENSG00000265808	SEC22B	black	0
ENSG00000018189	RUFY3	black	0
ENSG00000197937	ZNF347	black	0
ENSG00000177888	ZBTB41	black	0
ENSG00000166946	CCNDBP1	black	0
ENSG00000134762	DSC3	black	0
ENSG00000119899	SLC17A5	black	0
ENSG00000090061	CCNK	black	0
ENSG00000153989	NUS1	black	0
ENSG00000108239	TBC1D12	black	0
ENSG00000111727	HCFC2	black	0
ENSG00000185015	CA13	black	0
ENSG00000123600	METTL8	black	0
ENSG00000165494	PCF11	black	0
ENSG00000140006	WDR89	black	0
ENSG00000198538	ZNF28	black	0
ENSG00000133789	SWAP70	black	0
ENSG00000109586	GALNT7	black	0
ENSG00000146731	CCT6A	black	0
ENSG00000196072	BLOC1S2	black	0
ENSG00000136731	UGGT1	black	0
ENSG00000108306	FBXL20	black	0
ENSG00000166261	ZNF202	black	0
ENSG00000198060	MARCHF5	black	0
ENSG00000189050	RNFT1	black	0
ENSG00000164151	ICE1	black	0
ENSG00000141076	UTP4	black	0
ENSG00000122958	VPS26A	black	0
ENSG00000005020	SKAP2	black	0
ENSG00000154175	ABI3BP	black	0
ENSG00000179454	KLHL28	black	0
ENSG00000138686	BBS7	black	0
ENSG00000113194	FAF2	black	0
ENSG00000136738	STAM	black	0
ENSG00000112245	PTP4A1	black	0
ENSG00000166024	R3HCC1L	black	0
ENSG00000016864	GLT8D1	black	0
ENSG00000180773	SLC36A4	black	0
ENSG00000101974	ATP11C	black	0
ENSG00000182827	ACBD3	black	0
ENSG00000112159	MDN1	black	0
ENSG00000163297	ANTXR2	black	0
ENSG00000163875	MEAF6	black	0
ENSG00000075420	FNDC3B	black	1
ENSG00000102908	NFAT5	black	0
ENSG00000129317	PUS7L	black	0
ENSG00000113391	FAM172A	black	0
ENSG00000146376	ARHGAP18	black	0
ENSG00000138735	PDE5A	black	0
ENSG00000175104	TRAF6	black	0
ENSG00000076053	RBM7	black	0
ENSG00000110675	ELMOD1	black	0
ENSG00000124120	TTPAL	black	0
ENSG00000165434	PGM2L1	black	0
ENSG00000137942	FNBP1L	black	0
ENSG00000247572	CKMT2-AS1	black	0
ENSG00000155508	CNOT8	black	0
ENSG00000075407	ZNF37A	black	0
ENSG00000139697	SBNO1	black	0
ENSG00000167981	ZNF597	black	0
ENSG00000117020	AKT3	black	0
ENSG00000164934	DCAF13	black	0
ENSG00000183735	TBK1	black	0
ENSG00000183604	SMG1P5	black	0
ENSG00000106701	FSD1L	black	0
ENSG00000198018	ENTPD7	black	0
ENSG00000136044	APPL2	black	0
ENSG00000110060	PUS3	black	0
ENSG00000173852	DPY19L1	black	0
ENSG00000106086	PLEKHA8	black	0
ENSG00000153006	SREK1IP1	black	0
ENSG00000169905	TOR1AIP2	black	0
ENSG00000145860	RNF145	black	1
ENSG00000125257	ABCC4	black	0
ENSG00000108599	AKAP10	black	0
ENSG00000122042	UBL3	black	0
ENSG00000021574	SPAST	black	0
ENSG00000162704	ARPC5	black	0
ENSG00000121931	LRIF1	black	0
ENSG00000122707	RECK	black	0
ENSG00000147459	DOCK5	black	0
ENSG00000170160	CCDC144A	black	0
ENSG00000115020	PIKFYVE	black	0
ENSG00000115084	SLC35F5	black	0
ENSG00000044574	HSPA5	black	1
ENSG00000138674	SEC31A	black	0
ENSG00000107679	PLEKHA1	black	0
ENSG00000147604	RPL7	black	0
ENSG00000165417	GTF2A1	black	0
ENSG00000240602	AADACP1	black	0
ENSG00000225791	TRAM2-AS1	black	0
ENSG00000005812	FBXL3	black	0
ENSG00000225830	ERCC6	black	0
ENSG00000157168	NRG1	black	0
ENSG00000156017	CARNMT1	black	0
ENSG00000134186	PRPF38B	black	0
ENSG00000180776	ZDHHC20	black	0
ENSG00000048392	RRM2B	black	0
ENSG00000118454	ANKRD13C	black	0
ENSG00000168807	SNTB2	black	0
ENSG00000119335	SET	black	0
ENSG00000137955	RABGGTB	black	0
ENSG00000107036	RIC1	black	0
ENSG00000177879	AP3S1	black	0
ENSG00000147044	CASK	black	0
ENSG00000075945	KIFAP3	black	0
ENSG00000057252	SOAT1	black	0
ENSG00000072041	SLC6A15	black	0
ENSG00000173145	NOC3L	black	0
ENSG00000187801	ZFP69B	black	0
ENSG00000166747	AP1G1	black	0
ENSG00000090487	SPG21	black	0
ENSG00000139233	LLPH	black	0
ENSG00000083799	CYLD	black	0
ENSG00000135316	SYNCRIP	black	0
ENSG00000174840	PDE12	black	0
ENSG00000152422	XRCC4	black	0
ENSG00000160588	MPZL3	black	0
ENSG00000114573	ATP6V1A	black	0
ENSG00000120705	ETF1	black	0
ENSG00000138685	FGF2	black	0
ENSG00000171365	CLCN5	black	0
ENSG00000242516	LINC00960	black	0
ENSG00000127022	CANX	black	0
ENSG00000095139	ARCN1	black	0
ENSG00000146386	ABRACL	black	0
ENSG00000164038	SLC9B2	black	1
ENSG00000198042	MAK16	black	0
ENSG00000117614	SYF2	black	0
ENSG00000164609	SLU7	black	0
ENSG00000144909	OSBPL11	black	0
ENSG00000111412	SPRING1	black	0
ENSG00000124406	ATP8A1	black	0
ENSG00000169629	RGPD8	black	0
ENSG00000065923	SLC9A7	black	0
ENSG00000012983	MAP4K5	black	0
ENSG00000070770	CSNK2A2	black	0
ENSG00000101843	PSMD10	black	0
ENSG00000127870	RNF6	black	0
ENSG00000168710	AHCYL1	black	1
ENSG00000196141	SPATS2L	black	0
ENSG00000198642	KLHL9	black	0
ENSG00000067167	TRAM1	black	1
ENSG00000126261	UBA2	black	0
ENSG00000174718	RESF1	black	0
ENSG00000203326	ZNF525	black	0
ENSG00000139323	POC1B	black	0
ENSG00000111339	ART4	black	0
ENSG00000182903	ZNF721	black	0
ENSG00000085982	USP40	black	0
ENSG00000143643	TTC13	black	0
ENSG00000147905	ZCCHC7	black	0
ENSG00000075142	SRI	black	0
ENSG00000078618	NRDC	black	0
ENSG00000085491	SLC25A24	black	0
ENSG00000182220	ATP6AP2	black	0
ENSG00000172007	RAB33B	black	0
ENSG00000214413	BBIP1	black	0
ENSG00000048405	ZNF800	black	0
ENSG00000138119	MYOF	black	0
ENSG00000117174	ZNHIT6	black	0
ENSG00000165240	ATP7A	black	0
ENSG00000134058	CDK7	black	0
ENSG00000183309	ZNF623	black	0
ENSG00000109133	TMEM33	black	0
ENSG00000148358	GPR107	black	0
ENSG00000160131	VMA21	black	0
ENSG00000234585	CCT6P3	black	0
ENSG00000170632	ARMC10	black	0
ENSG00000171490	RSL1D1	black	0
ENSG00000115514	TXNDC9	black	0
ENSG00000157450	RNF111	black	0
ENSG00000157106	SMG1	black	0
ENSG00000164292	RHOBTB3	black	0
ENSG00000111912	NCOA7	black	1
ENSG00000152778	IFIT5	black	0
ENSG00000083312	TNPO1	black	0
ENSG00000108854	SMURF2	black	0
ENSG00000113580	NR3C1	black	0
ENSG00000029364	SLC39A9	black	0
ENSG00000123728	RAP2C	black	0
ENSG00000170385	SLC30A1	black	0
ENSG00000102580	DNAJC3	black	1
ENSG00000131023	LATS1	black	0
ENSG00000198945	L3MBTL3	black	0
ENSG00000223773	CD99P1	black	0
ENSG00000166562	SEC11C	black	0
ENSG00000143157	POGK	black	0
ENSG00000163811	WDR43	black	0
ENSG00000102595	UGGT2	black	1
ENSG00000168615	ADAM9	black	1
ENSG00000113161	HMGCR	black	0
ENSG00000115750	TAF1B	black	0
ENSG00000213281	NRAS	black	0
ENSG00000157107	FCHO2	black	0
ENSG00000116406	EDEM3	black	0
ENSG00000169432	SCN9A	black	1
ENSG00000234545	FAM133B	black	0
ENSG00000206538	VGLL3	black	0
ENSG00000204524	ZNF805	black	0
ENSG00000163281	GNPDA2	black	0
ENSG00000198000	NOL8	black	0
ENSG00000145782	ATG12	black	0
ENSG00000250320	EDIL3-DT	black	0
ENSG00000197535	MYO5A	black	0
ENSG00000101109	STK4	black	0
ENSG00000164933	SLC25A32	black	0
ENSG00000136999	CCN3	black	0
ENSG00000143924	EML4	black	0
ENSG00000170471	RALGAPB	black	0
ENSG00000166913	YWHAB	black	0
ENSG00000178385	PLEKHM3	black	0
ENSG00000069956	MAPK6	black	0
ENSG00000184226	PCDH9	black	0
ENSG00000155438	NIFK	black	0
ENSG00000070269	TMEM260	black	0
ENSG00000101745	ANKRD12	black	0
ENSG00000182287	AP1S2	black	0
ENSG00000163938	GNL3	black	0
ENSG00000136810	TXN	black	1
ENSG00000066455	GOLGA5	black	0
ENSG00000169439	SDC2	black	0
ENSG00000157800	SLC37A3	black	0
ENSG00000173276	ZBTB21	black	0
ENSG00000118680	MYL12B	black	0
ENSG00000120697	ALG5	black	0
ENSG00000104219	ZDHHC2	black	0
ENSG00000116954	RRAGC	black	0
ENSG00000144228	SPOPL	black	0
ENSG00000198242	RPL23A	black	0
ENSG00000038002	AGA	black	0
ENSG00000168283	BMI1	black	0
ENSG00000119844	AFTPH	black	0
ENSG00000005801	ZNF195	black	0
ENSG00000130826	DKC1	black	0
ENSG00000196352	CD55	black	0
ENSG00000152291	TGOLN2	black	1
ENSG00000108010	GLRX3	black	0
ENSG00000176105	YES1	black	0
ENSG00000198668	CALM1	black	0
ENSG00000131626	PPFIA1	black	0
ENSG00000177409	SAMD9L	black	0
ENSG00000163960	UBXN7	black	0
ENSG00000187742	SECISBP2	black	0
ENSG00000224897	POT1-AS1	black	0
ENSG00000148175	STOM	black	0
ENSG00000136754	ABI1	black	0
ENSG00000156273	BACH1	black	0
ENSG00000072364	AFF4	black	0
ENSG00000117868	ESYT2	black	0
ENSG00000111897	SERINC1	black	0
ENSG00000169554	ZEB2	black	0
ENSG00000117152	RGS4	black	0
ENSG00000196867	ZFP28	black	0
ENSG00000109762	SNX25	black	0
ENSG00000156052	GNAQ	black	0
ENSG00000148154	UGCG	black	1
ENSG00000177200	CHD9	black	0
ENSG00000143751	SDE2	black	0
ENSG00000113615	SEC24A	black	0
ENSG00000204130	RUFY2	black	0
ENSG00000188725	SMIM15	black	0
ENSG00000147526	TACC1	black	0
ENSG00000119231	SENP5	black	0
ENSG00000112365	ZBTB24	black	0
ENSG00000137845	ADAM10	black	0
ENSG00000004864	SLC25A13	black	0
ENSG00000112031	MTRF1L	black	0
ENSG00000151694	ADAM17	black	0
ENSG00000104312	RIPK2	black	0
ENSG00000118620	ZNF430	black	0
ENSG00000136045	PWP1	black	0
ENSG00000067208	EVI5	black	0
ENSG00000150753	CCT5	black	0
ENSG00000186017	ZNF566	black	0
ENSG00000242247	ARFGAP3	black	0
ENSG00000140941	MAP1LC3B	black	1
ENSG00000106799	TGFBR1	black	1
ENSG00000177189	RPS6KA3	black	1
ENSG00000168297	PXK	black	0
ENSG00000197016	ZNF470	black	0
ENSG00000168491	CCDC110	black	0
ENSG00000196110	ZNF699	black	0
ENSG00000131437	KIF3A	black	0
ENSG00000117143	UAP1	black	0
ENSG00000152926	ZNF117	black	0
ENSG00000085433	WDR47	black	0
ENSG00000086065	CHMP5	black	0
ENSG00000049245	VAMP3	black	0
ENSG00000112249	ASCC3	black	0
ENSG00000156535	CD109	black	0
ENSG00000116679	IVNS1ABP	black	0
ENSG00000112200	ZNF451	black	0
ENSG00000135951	TSGA10	black	0
ENSG00000135720	DYNC1LI2	black	0
ENSG00000094975	SUCO	black	0
ENSG00000163389	POGLUT1	black	0
ENSG00000003056	M6PR	black	0
ENSG00000164463	CREBRF	black	0
ENSG00000155961	RAB39B	black	0
ENSG00000119953	SMNDC1	black	0
ENSG00000162819	BROX	black	0
ENSG00000120742	SERP1	black	0
ENSG00000183291	SELENOF	black	1
ENSG00000107863	ARHGAP21	black	0
ENSG00000180398	MCFD2	black	1
ENSG00000065154	OAT	black	1
ENSG00000139921	TMX1	black	1
ENSG00000054277	OPN3	black	1
ENSG00000277161	PIGW	black	0
ENSG00000173273	TNKS	black	0
ENSG00000052795	FNIP2	black	0
ENSG00000107937	GTPBP4	black	0
ENSG00000100664	EIF5	black	0
ENSG00000168172	HOOK3	black	0
ENSG00000126821	SGPP1	black	0
ENSG00000109534	GAR1	black	0
ENSG00000143183	TMCO1	black	0
ENSG00000251562	MALAT1	black	0
ENSG00000197961	ZNF121	black	0
ENSG00000186416	NKRF	black	0
ENSG00000172071	EIF2AK3	black	0
ENSG00000146457	WTAP	black	0
ENSG00000111711	GOLT1B	black	0
ENSG00000169762	TAPT1	black	0
ENSG00000143669	LYST	black	0
ENSG00000118263	KLF7	black	1
ENSG00000165650	PDZD8	black	0
ENSG00000157224	CLDN12	black	0
ENSG00000127314	RAP1B	black	1
ENSG00000163444	TMEM183A	black	0
ENSG00000118518	RNF146	black	0
ENSG00000039560	RAI14	black	1
ENSG00000185070	FLRT2	black	0
ENSG00000136238	RAC1	black	0
ENSG00000141384	TAF4B	black	0
ENSG00000164902	PHAX	black	0
ENSG00000168374	ARF4	black	0
ENSG00000119725	ZNF410	black	0
ENSG00000251348	HSPD1P11	black	0
ENSG00000150636	CCDC102B	black	0
ENSG00000118855	MFSD1	black	1
ENSG00000185344	ATP6V0A2	black	0
ENSG00000213341	CHUK	black	0
ENSG00000197170	PSMD12	black	0
ENSG00000077458	FAM76B	black	0
ENSG00000198843	SELENOT	black	0
ENSG00000151743	AMN1	black	0
ENSG00000049449	RCN1	black	1
ENSG00000148925	BTBD10	black	0
ENSG00000036054	TBC1D23	black	0
ENSG00000177485	ZBTB33	black	0
ENSG00000225648	SBDSP1	black	0
ENSG00000041353	RAB27B	black	0
ENSG00000062716	VMP1	black	0
ENSG00000003436	TFPI	black	0
ENSG00000117523	PRRC2C	black	0
ENSG00000136560	TANK	black	0
ENSG00000175606	TMEM70	black	0
ENSG00000068796	KIF2A	black	0
ENSG00000112234	FBXL4	black	0
ENSG00000155903	RASA2	black	0
ENSG00000032219	ARID4A	black	0
ENSG00000008282	SYPL1	black	0
ENSG00000139372	TDG	black	0
ENSG00000128699	ORMDL1	black	0
ENSG00000018699	TTC27	black	1
ENSG00000151693	ASAP2	black	0
ENSG00000164244	PRRC1	black	0
ENSG00000144597	EAF1	black	0
ENSG00000122126	OCRL	black	0
ENSG00000198833	UBE2J1	black	0
ENSG00000124571	XPO5	black	0
ENSG00000198001	IRAK4	black	0
ENSG00000067560	RHOA	black	0
ENSG00000026103	FAS	black	0
ENSG00000106261	ZKSCAN1	black	0
ENSG00000114698	PLSCR4	black	1
ENSG00000136888	ATP6V1G1	black	0
ENSG00000127081	ZNF484	black	0
ENSG00000235531	MSC-AS1	black	0
ENSG00000115520	COQ10B	black	0
ENSG00000172380	GNG12	black	1
ENSG00000156103	MMP16	black	0
ENSG00000033178	UBA6	black	0
ENSG00000104154	SLC30A4	black	0
ENSG00000225206	MIR137HG	black	0
ENSG00000138760	SCARB2	black	1
ENSG00000080824	HSP90AA1	black	0
ENSG00000118939	UCHL3	black	0
ENSG00000164930	FZD6	black	0
ENSG00000105887	MTPN	black	0
ENSG00000131002	TXLNGY	black	0
ENSG00000110696	C11orf58	black	0
ENSG00000154380	ENAH	black	0
ENSG00000086102	NFX1	black	0
ENSG00000064989	CALCRL	black	0
ENSG00000100532	CGRRF1	black	0
ENSG00000012660	ELOVL5	black	0
ENSG00000105821	DNAJC2	black	0
ENSG00000028839	TBPL1	black	0
ENSG00000198692	EIF1AY	black	0
ENSG00000113460	BRIX1	black	0
ENSG00000123095	BHLHE41	black	0
ENSG00000166128	RAB8B	black	1
ENSG00000181315	ZNF322	black	0
ENSG00000187555	USP7	black	0
ENSG00000174780	SRP72	black	0
ENSG00000172888	ZNF621	black	1
ENSG00000096384	HSP90AB1	black	0
ENSG00000164543	STK17A	black	0
ENSG00000151239	TWF1	black	0
ENSG00000263002	ZNF234	black	0
ENSG00000174106	LEMD3	black	0
ENSG00000065135	GNAI3	black	0
ENSG00000175348	TMEM9B	black	0
ENSG00000285292	ABCF2-H2BK1	black	0
ENSG00000108406	DHX40	black	0
ENSG00000168876	ANKRD49	black	0
ENSG00000123240	OPTN	black	0
ENSG00000174136	RGMB	black	0
ENSG00000110395	CBL	black	0
ENSG00000176148	TCP11L1	black	0
ENSG00000101856	PGRMC1	black	0
ENSG00000153993	SEMA3D	black	0
ENSG00000175354	PTPN2	black	0
ENSG00000109790	KLHL5	black	0
ENSG00000126814	TRMT5	black	0
ENSG00000143106	PSMA5	black	0
ENSG00000070718	AP3M2	black	0
ENSG00000066422	ZBTB11	black	0
ENSG00000067082	KLF6	black	0
ENSG00000139146	SINHCAF	black	0
ENSG00000114374	USP9Y	black	0
ENSG00000155970	MICU3	black	0
ENSG00000151883	PARP8	black	0
ENSG00000115091	ACTR3	black	0
ENSG00000164111	ANXA5	black	1
ENSG00000147533	GOLGA7	black	0
ENSG00000130449	ZSWIM6	black	0
ENSG00000092847	AGO1	black	0
ENSG00000151151	IPMK	black	0
ENSG00000227671	ZNF731P	black	0
ENSG00000150394	CDH8	black	0
ENSG00000049860	HEXB	black	0
ENSG00000145391	SETD7	black	0
ENSG00000163558	PRKCI	black	0
ENSG00000105778	AVL9	black	0
ENSG00000157827	FMNL2	black	0
ENSG00000204217	BMPR2	black	0
ENSG00000111696	NT5DC3	black	0
ENSG00000143337	TOR1AIP1	black	0
ENSG00000174485	DENND4A	black	0
ENSG00000198612	COPS8	black	0
ENSG00000138279	ANXA7	black	0
ENSG00000100522	GNPNAT1	black	1
ENSG00000110768	GTF2H1	black	0
ENSG00000108651	UTP6	black	0
ENSG00000126070	AGO3	black	0
ENSG00000143079	CTTNBP2NL	black	0
ENSG00000104691	UBXN8	black	0
ENSG00000085415	SEH1L	black	0
ENSG00000182141	ZNF708	black	0
ENSG00000118971	CCND2	black	0
ENSG00000145545	SRD5A1	black	1
ENSG00000180917	CMTR2	black	0
ENSG00000164291	ARSK	black	0
ENSG00000145715	RASA1	black	0
ENSG00000197603	CPLANE1	black	0
ENSG00000085449	WDFY1	black	0
ENSG00000133138	TBC1D8B	black	0
ENSG00000011198	ABHD5	black	0
ENSG00000112379	ARFGEF3	black	0
ENSG00000155097	ATP6V1C1	black	0
ENSG00000105926	PALS2	black	0
ENSG00000106443	PHF14	black	0
ENSG00000135541	AHI1	black	0
ENSG00000148943	LIN7C	black	0
ENSG00000104164	BLOC1S6	black	0
ENSG00000046651	OFD1	black	0
ENSG00000177058	SLC38A9	black	0
ENSG00000126860	EVI2A	black	0
ENSG00000197566	ZNF624	black	0
ENSG00000181163	NPM1	black	0
ENSG00000139154	AEBP2	black	0
ENSG00000203930	LINC00632	black	0
ENSG00000132952	USPL1	black	0
ENSG00000164023	SGMS2	black	0
ENSG00000143315	PIGM	black	0
ENSG00000151746	BICD1	black	0
ENSG00000119285	HEATR1	black	0
ENSG00000135677	GNS	black	0
ENSG00000124786	SLC35B3	black	0
ENSG00000251136	RIPK2-DT	black	0
ENSG00000113732	ATP6V0E1	black	0
ENSG00000262001	DLGAP1-AS2	black	0
ENSG00000112242	E2F3	black	0
ENSG00000108510	MED13	black	0
ENSG00000153560	UBP1	black	0
ENSG00000136052	SLC41A2	black	0
ENSG00000153037	SRP19	black	0
ENSG00000138802	SEC24B	black	0
ENSG00000115762	PLEKHB2	black	0
ENSG00000147854	UHRF2	black	0
ENSG00000073712	FERMT2	black	1
ENSG00000165169	DYNLT3	black	0
ENSG00000165732	DDX21	black	0
ENSG00000198162	MAN1A2	black	0
ENSG00000111052	LIN7A	black	0
ENSG00000197927	NBEAP2	black	0
ENSG00000072849	DERL2	black	0
ENSG00000065183	WDR3	black	0
ENSG00000130119	GNL3L	black	0
ENSG00000118058	KMT2A	black	0
ENSG00000228409	CCT6P1	black	0
ENSG00000119314	PTBP3	black	0
ENSG00000145685	LHFPL2	black	1
ENSG00000172123	SLFN12	black	0
ENSG00000166446	CDYL2	black	0
ENSG00000114520	SNX4	black	0
ENSG00000115963	RND3	black	0
ENSG00000135002	RFK	black	0
ENSG00000120925	RNF170	black	0
ENSG00000184517	ZFP1	black	0
ENSG00000134153	EMC7	black	0
ENSG00000008952	SEC62	black	0
ENSG00000180370	PAK2	black	0
ENSG00000221926	TRIM16	blue	0
ENSG00000084234	APLP2	blue	0
ENSG00000204305	AGER	blue	0
ENSG00000160200	CBS	blue	0
ENSG00000130294	KIF1A	blue	0
ENSG00000049540	ELN	blue	0
ENSG00000107719	PALD1	blue	0
ENSG00000162231	NXF1	blue	0
ENSG00000173210	ABLIM3	blue	0
ENSG00000123358	NR4A1	blue	0
ENSG00000169242	EFNA1	blue	0
ENSG00000128272	ATF4	blue	0
ENSG00000092621	PHGDH	blue	0
ENSG00000155506	LARP1	blue	0
ENSG00000152137	HSPB8	blue	0
ENSG00000167244	IGF2	blue	0
ENSG00000141738	GRB7	blue	0
ENSG00000106948	AKNA	blue	0
ENSG00000169084	DHRSX	blue	0
ENSG00000187193	MT1X	blue	0
ENSG00000239521	CASTOR3P	blue	0
ENSG00000154122	ANKH	blue	0
ENSG00000182768	NGRN	blue	0
ENSG00000167371	PRRT2	blue	0
ENSG00000100889	PCK2	blue	0
ENSG00000196689	TRPV1	blue	0
ENSG00000130600	H19	blue	0
ENSG00000160781	PAQR6	blue	0
ENSG00000171160	MORN4	blue	0
ENSG00000143575	HAX1	blue	0
ENSG00000197355	UAP1L1	blue	0
ENSG00000087274	ADD1	blue	0
ENSG00000130487	KLHDC7B	blue	0
ENSG00000260577	CDH3-AS1	blue	0
ENSG00000074370	ATP2A3	blue	0
ENSG00000197165	SULT1A2	blue	0
ENSG00000100422	CERK	blue	0
ENSG00000076864	RAP1GAP	blue	0
ENSG00000090861	AARS1	blue	0
ENSG00000230847	OCLNP1	blue	0
ENSG00000168734	PKIG	blue	0
ENSG00000183010	PYCR1	blue	0
ENSG00000122121	XPNPEP2	blue	0
ENSG00000168056	LTBP3	blue	0
ENSG00000162734	PEA15	blue	0
ENSG00000163132	MSX1	blue	0
ENSG00000011021	CLCN6	blue	0
ENSG00000159556	ISL2	blue	0
ENSG00000173825	TIGD3	blue	0
ENSG00000143554	SLC27A3	blue	0
ENSG00000130724	CHMP2A	blue	0
ENSG00000107159	CA9	blue	0
ENSG00000167074	TEF	blue	0
ENSG00000158158	CNNM4	blue	0
ENSG00000186312	CA5BP1	blue	0
ENSG00000174989	FBXW8	blue	0
ENSG00000166986	MARS1	blue	0
ENSG00000175866	BAIAP2	blue	0
ENSG00000119772	DNMT3A	blue	0
ENSG00000100266	PACSIN2	blue	0
ENSG00000183597	TANGO2	blue	0
ENSG00000078900	TP73	blue	0
ENSG00000169184	MN1	blue	0
ENSG00000088367	EPB41L1	blue	0
ENSG00000170498	KISS1	blue	0
ENSG00000204304	PBX2	blue	0
ENSG00000154146	NRGN	blue	0
ENSG00000163879	DNALI1	blue	0
ENSG00000231690	LINC00574	blue	0
ENSG00000137204	SLC22A7	blue	0
ENSG00000143127	ITGA10	blue	0
ENSG00000178809	TRIM73	blue	0
ENSG00000157216	SSBP3	blue	0
ENSG00000072062	PRKACA	blue	0
ENSG00000102032	RENBP	blue	0
ENSG00000042286	AIFM2	blue	0
ENSG00000172460	PRSS30P	blue	0
ENSG00000170835	CEL	blue	0
ENSG00000197558	SSPOP	blue	0
ENSG00000136247	ZDHHC4	blue	0
ENSG00000006062	MAP3K14	blue	0
ENSG00000160349	LCN1	blue	0
ENSG00000235961	PNMA6A	blue	0
ENSG00000141551	CSNK1D	blue	0
ENSG00000157110	RBPMS	blue	0
ENSG00000204642	HLA-F	blue	0
ENSG00000243156	MICAL3	blue	0
ENSG00000185033	SEMA4B	blue	0
ENSG00000223768	LINC00205	blue	0
ENSG00000099783	HNRNPM	blue	0
ENSG00000161642	ZNF385A	blue	0
ENSG00000166979	EVA1C	blue	0
ENSG00000181444	ZNF467	blue	0
ENSG00000102128	RAB40AL	blue	0
ENSG00000159348	CYB5R1	blue	0
ENSG00000110876	SELPLG	blue	0
ENSG00000112715	VEGFA	blue	0
ENSG00000105662	CRTC1	blue	0
ENSG00000188677	PARVB	blue	0
ENSG00000141084	RANBP10	blue	0
ENSG00000183569	SERHL2	blue	0
ENSG00000104129	DNAJC17	blue	0
ENSG00000198909	MAP3K3	blue	0
ENSG00000101337	TM9SF4	blue	0
ENSG00000153885	KCTD15	blue	0
ENSG00000198959	TGM2	blue	0
ENSG00000181191	PJA1	blue	0
ENSG00000241258	CRCP	blue	0
ENSG00000100401	RANGAP1	blue	0
ENSG00000234350	ERICH2-DT	blue	0
ENSG00000163975	MELTF	blue	0
ENSG00000135709	KIAA0513	blue	0
ENSG00000146221	TCTE1	blue	0
ENSG00000122176	FMOD	blue	0
ENSG00000167414	GNG8	blue	0
ENSG00000132535	DLG4	blue	0
ENSG00000004059	ARF5	blue	0
ENSG00000182534	MXRA7	blue	0
ENSG00000090013	BLVRB	blue	0
ENSG00000116273	PHF13	blue	0
ENSG00000128965	CHAC1	blue	0
ENSG00000104824	HNRNPL	blue	0
ENSG00000126603	GLIS2	blue	0
ENSG00000174132	FAM174A	blue	0
ENSG00000183628	DGCR6	blue	0
ENSG00000139269	INHBE	blue	0
ENSG00000160862	AZGP1	blue	0
ENSG00000167523	SPATA33	blue	0
ENSG00000196123	MATCAP1	blue	0
ENSG00000135437	RDH5	blue	0
ENSG00000152076	CCDC74B	blue	0
ENSG00000215912	TTC34	blue	0
ENSG00000137267	TUBB2A	blue	0
ENSG00000252982	RN7SKP234	blue	0
ENSG00000026297	RNASET2	blue	0
ENSG00000250067	YJEFN3	blue	0
ENSG00000115657	ABCB6	blue	0
ENSG00000188818	ZDHHC11	blue	0
ENSG00000270806	C17orf50	blue	0
ENSG00000169136	ATF5	blue	0
ENSG00000204264	PSMB8	blue	0
ENSG00000187642	PERM1	blue	0
ENSG00000159352	PSMD4	blue	0
ENSG00000275023	MLLT6	blue	0
ENSG00000040531	CTNS	blue	0
ENSG00000125818	PSMF1	blue	0
ENSG00000168490	PHYHIP	blue	0
ENSG00000088833	NSFL1C	blue	0
ENSG00000186399	GOLGA8R	blue	0
ENSG00000111775	COX6A1	blue	0
ENSG00000162650	ATXN7L2	blue	0
ENSG00000182199	SHMT2	blue	0
ENSG00000274512	TBC1D3L	blue	0
ENSG00000135473	PAN2	blue	0
ENSG00000145022	TCTA	blue	0
ENSG00000145945	FAM50B	blue	0
ENSG00000124588	NQO2	blue	0
ENSG00000157895	C12orf43	blue	0
ENSG00000087087	SRRT	blue	0
ENSG00000167642	SPINT2	blue	0
ENSG00000240849	PEDS1	blue	0
ENSG00000103222	ABCC1	blue	0
ENSG00000170214	ADRA1B	blue	0
ENSG00000160271	RALGDS	blue	0
ENSG00000223953	C1QTNF5	blue	0
ENSG00000173531	MST1	blue	0
ENSG00000090238	YPEL3	blue	0
ENSG00000105339	DENND3	blue	0
ENSG00000089248	ERP29	blue	0
ENSG00000117016	RIMS3	blue	0
ENSG00000123444	KBTBD4	blue	0
ENSG00000101421	CHMP4B	blue	0
ENSG00000149451	ADAM33	blue	0
ENSG00000108947	EFNB3	blue	0
ENSG00000158109	TPRG1L	blue	0
ENSG00000130821	SLC6A8	blue	0
ENSG00000185909	KLHDC8B	blue	0
ENSG00000161714	PLCD3	blue	0
ENSG00000129646	QRICH2	blue	0
ENSG00000213199	ASIC3	blue	0
ENSG00000105204	DYRK1B	blue	0
ENSG00000184451	CCR10	blue	0
ENSG00000176046	NUPR1	blue	0
ENSG00000101346	POFUT1	blue	0
ENSG00000181090	EHMT1	blue	0
ENSG00000130558	OLFM1	blue	0
ENSG00000105227	PRX	blue	0
ENSG00000105963	ADAP1	blue	0
ENSG00000159640	ACE	blue	0
ENSG00000169169	CPT1C	blue	0
ENSG00000131943	C19orf12	blue	0
ENSG00000105219	CCNP	blue	0
ENSG00000248697	TOX4P1	blue	0
ENSG00000204344	STK19	blue	0
ENSG00000160741	CRTC2	blue	0
ENSG00000266964	FXYD1	blue	0
ENSG00000213512	GBP7	blue	0
ENSG00000215481	BCRP3	blue	0
ENSG00000012822	CALCOCO1	blue	0
ENSG00000088320	REM1	blue	0
ENSG00000102103	PQBP1	blue	0
ENSG00000004776	HSPB6	blue	0
ENSG00000157873	TNFRSF14	blue	0
ENSG00000234705	HMGA1P4	blue	0
ENSG00000260630	SNAI3-AS1	blue	0
ENSG00000168758	SEMA4C	blue	0
ENSG00000196663	TECPR2	blue	0
ENSG00000159335	PTMS	blue	0
ENSG00000258388	PPT2-EGFL8	blue	0
ENSG00000184194	GPR173	blue	0
ENSG00000065029	ZNF76	blue	0
ENSG00000187840	EIF4EBP1	blue	0
ENSG00000181274	FRAT2	blue	0
ENSG00000058404	CAMK2B	blue	0
ENSG00000007545	CRAMP1	blue	0
ENSG00000198728	LDB1	blue	0
ENSG00000100276	RASL10A	blue	0
ENSG00000152669	CCNO	blue	0
ENSG00000225671	FCF1P6	blue	0
ENSG00000125089	SH3TC1	blue	0
ENSG00000187513	GJA4	blue	0
ENSG00000186998	EMID1	blue	0
ENSG00000105058	FAM32A	blue	0
ENSG00000067365	METTL22	blue	0
ENSG00000155363	MOV10	blue	0
ENSG00000160408	ST6GALNAC6	blue	0
ENSG00000179335	CLK3	blue	0
ENSG00000175130	MARCKSL1	blue	0
ENSG00000197283	SYNGAP1	blue	0
ENSG00000242114	MTFP1	blue	0
ENSG00000126456	IRF3	blue	0
ENSG00000164916	FOXK1	blue	0
ENSG00000204839	MROH6	blue	0
ENSG00000184897	H1-10	blue	0
ENSG00000138942	RNF185	blue	0
ENSG00000067445	TRO	blue	0
ENSG00000105376	ICAM5	blue	0
ENSG00000167118	URM1	blue	0
ENSG00000126259	KIRREL2	blue	0
ENSG00000253958	CLDN23	blue	0
ENSG00000234745	HLA-B	blue	0
ENSG00000069188	SDK2	blue	0
ENSG00000173894	CBX2	blue	0
ENSG00000168754	FAM178B	blue	0
ENSG00000068001	HYAL2	blue	0
ENSG00000135632	SMYD5	blue	0
ENSG00000149131	SERPING1	blue	0
ENSG00000148308	GTF3C5	blue	0
ENSG00000178026	LRRC75B	blue	0
ENSG00000188690	UROS	blue	0
ENSG00000100335	MIEF1	blue	0
ENSG00000233175	FMNL1-AS1	blue	0
ENSG00000120937	NPPB	blue	0
ENSG00000160299	PCNT	blue	0
ENSG00000120709	FAM53C	blue	0
ENSG00000150967	ABCB9	blue	0
ENSG00000225285	LINC01770	blue	0
ENSG00000109113	RAB34	blue	0
ENSG00000167565	SERTAD3	blue	0
ENSG00000233016	SNHG7	blue	0
ENSG00000229043	ZFAND2A-DT	blue	0
ENSG00000064687	ABCA7	blue	0
ENSG00000204387	SNHG32	blue	0
ENSG00000161277	THAP8	blue	0
ENSG00000148814	LRRC27	blue	0
ENSG00000108465	CDK5RAP3	blue	0
ENSG00000006740	ARHGAP44	blue	0
ENSG00000114270	COL7A1	blue	0
ENSG00000259642	ST20-AS1	blue	0
ENSG00000173156	RHOD	blue	0
ENSG00000170276	HSPB2	blue	0
ENSG00000234171	RNASEH1-DT	blue	0
ENSG00000283703	VSIG10L2	blue	0
ENSG00000104980	TIMM44	blue	0
ENSG00000237423	LINC01522	blue	0
ENSG00000177733	HNRNPA0	blue	0
ENSG00000197879	MYO1C	blue	0
ENSG00000067836	ROGDI	blue	0
ENSG00000264553	MIR4257	blue	0
ENSG00000130176	CNN1	blue	0
ENSG00000088888	MAVS	blue	0
ENSG00000114115	RBP1	blue	0
ENSG00000166333	ILK	blue	0
ENSG00000111077	TNS2	blue	0
ENSG00000143867	OSR1	blue	0
ENSG00000146858	ZC3HAV1L	blue	0
ENSG00000104904	OAZ1	blue	0
ENSG00000189077	TMEM120A	blue	0
ENSG00000099995	SF3A1	blue	0
ENSG00000184508	HDDC3	blue	0
ENSG00000165810	BTNL9	blue	0
ENSG00000167800	TBX10	blue	0
ENSG00000258771	BCAR1P2	blue	0
ENSG00000100092	SH3BP1	blue	0
ENSG00000135631	RAB11FIP5	blue	0
ENSG00000250896	RNPS1P1	blue	0
ENSG00000269466	H3Y1	blue	0
ENSG00000141756	FKBP10	blue	0
ENSG00000135074	ADAM19	blue	0
ENSG00000168394	TAP1	blue	0
ENSG00000256385	UBE2NP1	blue	0
ENSG00000124160	NCOA5	blue	0
ENSG00000143768	LEFTY2	blue	0
ENSG00000140992	PDPK1	blue	0
ENSG00000179403	VWA1	blue	0
ENSG00000090924	PLEKHG2	blue	0
ENSG00000203896	LIME1	blue	0
ENSG00000131323	TRAF3	blue	0
ENSG00000104859	CLASRP	blue	0
ENSG00000155256	ZFYVE27	blue	0
ENSG00000088038	CNOT3	blue	0
ENSG00000111676	ATN1	blue	0
ENSG00000252756	RNU6-577P	blue	0
ENSG00000132702	HAPLN2	blue	0
ENSG00000259956	RBM15B	blue	0
ENSG00000105323	HNRNPUL1	blue	0
ENSG00000172893	DHCR7	blue	0
ENSG00000164270	HTR4	blue	0
ENSG00000108639	SYNGR2	blue	0
ENSG00000076344	RGS11	blue	0
ENSG00000196365	LONP1	blue	0
ENSG00000167182	SP2	blue	0
ENSG00000245888	NSMCE1-DT	blue	0
ENSG00000142615	CELA2A	blue	0
ENSG00000092841	MYL6	blue	0
ENSG00000167641	PPP1R14A	blue	0
ENSG00000153786	ZDHHC7	blue	0
ENSG00000001497	LAS1L	blue	0
ENSG00000108312	UBTF	blue	0
ENSG00000107821	KAZALD1	blue	0
ENSG00000214533	KRT18P33	blue	0
ENSG00000163050	COQ8A	blue	0
ENSG00000262152	GREP1	blue	0
ENSG00000148803	FUOM	blue	0
ENSG00000284094	MIR6073	blue	0
ENSG00000179820	MYADM	blue	0
ENSG00000127554	GFER	blue	0
ENSG00000172432	GTPBP2	blue	0
ENSG00000088881	EBF4	blue	0
ENSG00000167302	TEPSIN	blue	0
ENSG00000168159	RNF187	blue	0
ENSG00000160796	NBEAL2	blue	0
ENSG00000114779	ABHD14B	blue	0
ENSG00000143393	PI4KB	blue	0
ENSG00000265279	CLUHP6	blue	0
ENSG00000147457	CHMP7	blue	0
ENSG00000135636	DYSF	blue	0
ENSG00000176531	PHLDB3	blue	0
ENSG00000164867	NOS3	blue	0
ENSG00000076662	ICAM3	blue	0
ENSG00000261455	LINC01003	blue	0
ENSG00000080854	IGSF9B	blue	0
ENSG00000064932	SBNO2	blue	0
ENSG00000256338	RPL41P2	blue	0
ENSG00000073350	LLGL2	blue	0
ENSG00000037637	FBXO42	blue	0
ENSG00000105699	LSR	blue	0
ENSG00000136710	CCDC115	blue	0
ENSG00000145911	N4BP3	blue	0
ENSG00000137124	ALDH1B1	blue	0
ENSG00000116353	MECR	blue	0
ENSG00000158604	TMED4	blue	0
ENSG00000179094	PER1	blue	0
ENSG00000212694	LINC01089	blue	0
ENSG00000236562	IFITM3P1	blue	0
ENSG00000032389	EIPR1	blue	0
ENSG00000122863	CHST3	blue	0
ENSG00000196182	STK40	blue	0
ENSG00000070371	CLTCL1	blue	0
ENSG00000196588	MRTFA	blue	0
ENSG00000184110	EIF3C	blue	0
ENSG00000141644	MBD1	blue	0
ENSG00000239779	WBP1	blue	0
ENSG00000206013	IFITM5	blue	0
ENSG00000244239	ICA1-AS1	blue	0
ENSG00000261308	FIGNL2	blue	0
ENSG00000169627	BOLA2B	blue	0
ENSG00000099956	SMARCB1	blue	0
ENSG00000221955	SLC12A8	blue	0
ENSG00000137309	HMGA1	blue	0
ENSG00000011347	SYT7	blue	0
ENSG00000123815	COQ8B	blue	0
ENSG00000229622	MTND5P2	blue	0
ENSG00000160161	CILP2	blue	0
ENSG00000211584	SLC48A1	blue	0
ENSG00000205106	LINC02716	blue	0
ENSG00000237289	CKMT1B	blue	0
ENSG00000272143	FGF14-AS2	blue	0
ENSG00000170801	HTRA3	blue	0
ENSG00000101098	RIMS4	blue	0
ENSG00000136930	PSMB7	blue	0
ENSG00000116584	ARHGEF2	blue	0
ENSG00000100033	PRODH	blue	0
ENSG00000107882	SUFU	blue	0
ENSG00000278044	FAM247B	blue	0
ENSG00000171608	PIK3CD	blue	0
ENSG00000189046	ALKBH2	blue	0
ENSG00000167470	MIDN	blue	0
ENSG00000146834	MEPCE	blue	0
ENSG00000092010	PSME1	blue	0
ENSG00000221033	MIR1272	blue	0
ENSG00000131475	VPS25	blue	0
ENSG00000278558	TMEM191B	blue	0
ENSG00000146054	TRIM7	blue	0
ENSG00000261143	ADAMTS7P3	blue	0
ENSG00000174871	CNIH2	blue	0
ENSG00000234293	BACH1-IT3	blue	0
ENSG00000112514	CUTA	blue	0
ENSG00000160917	CPSF4	blue	0
ENSG00000231327	LINC01816	blue	0
ENSG00000259883	EHD4-AS1	blue	0
ENSG00000172831	CES2	blue	0
ENSG00000244006	RN7SL799P	blue	0
ENSG00000181817	LSM10	blue	0
ENSG00000125872	LRRN4	blue	0
ENSG00000204929	LINC02934	blue	0
ENSG00000235821	IFITM4P	blue	0
ENSG00000189350	TOGARAM2	blue	0
ENSG00000131196	NFATC1	blue	0
ENSG00000207611	MIR149	blue	0
ENSG00000198912	C1orf174	blue	0
ENSG00000100124	ANKRD54	blue	0
ENSG00000267855	NDUFA7	blue	0
ENSG00000123411	IKZF4	blue	0
ENSG00000077454	LRCH4	blue	0
ENSG00000033011	ALG1	blue	0
ENSG00000255966	GAPDH-DT	blue	0
ENSG00000204619	PPP1R11	blue	0
ENSG00000229117	RPL41	blue	0
ENSG00000267321	SNHG30	blue	0
ENSG00000130749	ZC3H4	blue	0
ENSG00000100461	RBM23	blue	0
ENSG00000173801	JUP	blue	0
ENSG00000128591	FLNC	blue	0
ENSG00000130702	LAMA5	blue	0
ENSG00000101197	BIRC7	blue	0
ENSG00000172531	PPP1CA	blue	0
ENSG00000116670	MAD2L2	blue	0
ENSG00000185519	FAM131C	blue	0
ENSG00000163081	CCDC140	blue	0
ENSG00000239306	RBM14	blue	0
ENSG00000213995	NAXD	blue	0
ENSG00000101307	SIRPB1	blue	0
ENSG00000197125	OR8B8	blue	0
ENSG00000101220	C20orf27	blue	0
ENSG00000142149	HUNK	blue	0
ENSG00000182095	TNRC18	blue	0
ENSG00000138835	RGS3	blue	0
ENSG00000254415	SIGLEC14	blue	0
ENSG00000277258	PCGF2	blue	0
ENSG00000244274	DBNDD2	blue	0
ENSG00000241563	CORT	blue	0
ENSG00000215895	HSPA5P1	blue	0
ENSG00000174483	BBS1	blue	0
ENSG00000158941	CCAR2	blue	0
ENSG00000078699	CBFA2T2	blue	0
ENSG00000204314	PRRT1	blue	0
ENSG00000162065	TBC1D24	blue	0
ENSG00000147439	BIN3	blue	0
ENSG00000215612	HMX1	blue	0
ENSG00000231494	RPL21P35	blue	0
ENSG00000165066	NKX6-3	blue	0
ENSG00000248487	ABHD14A	blue	0
ENSG00000248333	CDK11B	blue	0
ENSG00000051009	FHIP1B	blue	0
ENSG00000136720	HS6ST1	blue	0
ENSG00000140548	ZNF710	blue	0
ENSG00000132773	TOE1	blue	0
ENSG00000231995	RPL7AP76	blue	0
ENSG00000184584	STING1	blue	0
ENSG00000260233	ZNRD2-DT	blue	0
ENSG00000263503	MAPK8IP1P2	blue	0
ENSG00000034152	MAP2K3	blue	0
ENSG00000254389	RHPN1-AS1	blue	0
ENSG00000214655	ZSWIM8	blue	0
ENSG00000244314	RN7SL36P	blue	0
ENSG00000083454	P2RX5	blue	0
ENSG00000187049	TMEM216	blue	0
ENSG00000213672	NCKIPSD	blue	0
ENSG00000183506	PI4KAP2	blue	0
ENSG00000110047	EHD1	blue	0
ENSG00000099804	CDC34	blue	0
ENSG00000146826	TRAPPC14	blue	0
ENSG00000022267	FHL1	blue	0
ENSG00000214783	POLR2J4	blue	0
ENSG00000160111	CPAMD8	blue	0
ENSG00000239731	RN7SL825P	blue	0
ENSG00000100425	BRD1	blue	0
ENSG00000162931	TRIM17	blue	0
ENSG00000181790	ADGRB1	blue	0
ENSG00000283891	MIR628	blue	0
ENSG00000059145	UNKL	blue	0
ENSG00000236349	SUCLG2P2	blue	0
ENSG00000204568	MRPS18B	blue	0
ENSG00000216035	MIR938	blue	0
ENSG00000213741	RPS29	blue	0
ENSG00000282916	LINC02746	blue	0
ENSG00000160785	SLC25A44	blue	0
ENSG00000082641	NFE2L1	blue	0
ENSG00000166707	ZCCHC18	blue	0
ENSG00000188643	S100A16	blue	0
ENSG00000182858	ALG12	blue	0
ENSG00000088247	KHSRP	blue	0
ENSG00000117643	MAN1C1	blue	0
ENSG00000090615	GOLGA3	blue	0
ENSG00000242430	RN7SL274P	blue	0
ENSG00000207175	RNU1-67P	blue	0
ENSG00000158773	USF1	blue	0
ENSG00000134030	CTIF	blue	0
ENSG00000230487	PSMG3-AS1	blue	0
ENSG00000134508	CABLES1	blue	0
ENSG00000127528	KLF2	blue	0
ENSG00000204231	RXRB	blue	0
ENSG00000256576	LINC02361	blue	0
ENSG00000099381	SETD1A	blue	0
ENSG00000100711	ZFYVE21	blue	0
ENSG00000020256	ZFP64	blue	0
ENSG00000134686	PHC2	blue	0
ENSG00000237281	CATIP-AS2	blue	0
ENSG00000176155	CCDC57	blue	0
ENSG00000235397	EPN2-AS1	blue	0
ENSG00000284118	MIR4707	blue	0
ENSG00000227832	ST13P21	blue	0
ENSG00000213402	PTPRCAP	blue	0
ENSG00000266041	MIR4690	blue	0
ENSG00000105329	TGFB1	blue	0
ENSG00000166619	BLCAP	blue	0
ENSG00000110442	COMMD9	blue	0
ENSG00000137077	CCL21	blue	0
ENSG00000244161	FLNB-AS1	blue	0
ENSG00000167110	GOLGA2	blue	0
ENSG00000198517	MAFK	blue	0
ENSG00000140545	MFGE8	blue	0
ENSG00000283093	CENPVL2	blue	0
ENSG00000142961	MOB3C	blue	0
ENSG00000108830	RND2	blue	0
ENSG00000156966	B3GNT7	blue	0
ENSG00000126705	AHDC1	blue	0
ENSG00000116586	LAMTOR2	blue	0
ENSG00000249745	HMGB1P28	blue	0
ENSG00000264397	MIR3180-5	blue	0
ENSG00000163913	IFT122	blue	0
ENSG00000259863	SH3RF3-AS1	blue	0
ENSG00000114554	PLXNA1	blue	0
ENSG00000105755	ETHE1	blue	0
ENSG00000158042	MRPL17	blue	0
ENSG00000168453	HR	blue	0
ENSG00000172037	LAMB2	blue	0
ENSG00000231948	HS1BP3-IT1	blue	0
ENSG00000171863	RPS7	blue	0
ENSG00000230986	DDX3P2	blue	0
ENSG00000234769	WASH4P	blue	0
ENSG00000162975	KCNF1	blue	0
ENSG00000167757	KLK11	blue	0
ENSG00000161904	LEMD2	blue	0
ENSG00000178645	C10orf53	blue	0
ENSG00000170265	ZNF282	blue	0
ENSG00000104899	AMH	blue	0
ENSG00000143630	HCN3	blue	0
ENSG00000108813	DLX4	blue	0
ENSG00000083838	ZNF446	blue	0
ENSG00000198844	ARHGEF15	blue	0
ENSG00000105516	DBP	blue	0
ENSG00000002919	SNX11	blue	0
ENSG00000116663	FBXO6	blue	0
ENSG00000157657	ZNF618	blue	0
ENSG00000204060	FOXO6	blue	0
ENSG00000010322	NISCH	blue	0
ENSG00000253797	UTP14C	blue	0
ENSG00000134817	APLNR	blue	0
ENSG00000129933	MAU2	blue	0
ENSG00000130762	ARHGEF16	blue	0
ENSG00000196235	SUPT5H	blue	0
ENSG00000005339	CREBBP	blue	0
ENSG00000170421	KRT8	blue	0
ENSG00000020129	NCDN	blue	0
ENSG00000142920	AZIN2	blue	0
ENSG00000196187	TMEM63A	blue	0
ENSG00000204922	UQCC3	blue	0
ENSG00000232098	ZNF584-DT	blue	0
ENSG00000117394	SLC2A1	blue	0
ENSG00000156030	MIDEAS	blue	0
ENSG00000132017	DCAF15	blue	0
ENSG00000177042	TMEM80	blue	0
ENSG00000185019	UBOX5	blue	0
ENSG00000142910	TINAGL1	blue	0
ENSG00000118960	HS1BP3	blue	0
ENSG00000258986	TMEM179	blue	0
ENSG00000229715	EEF1DP3	blue	0
ENSG00000155254	MARVELD1	blue	0
ENSG00000157119	KLHL40	blue	0
ENSG00000168993	CPLX1	blue	0
ENSG00000203724	C1orf53	blue	0
ENSG00000102181	CD99L2	blue	0
ENSG00000187686	KRT18P59	blue	0
ENSG00000170315	UBB	blue	0
ENSG00000237138	HUNK-AS1	blue	0
ENSG00000023902	PLEKHO1	blue	0
ENSG00000170004	CHD3	blue	0
ENSG00000116260	QSOX1	blue	0
ENSG00000175787	ZNF169	blue	0
ENSG00000105197	TIMM50	blue	0
ENSG00000277142	LINC00235	blue	0
ENSG00000199631	SNORD33	blue	0
ENSG00000273294	C1QTNF3-AMACR	blue	0
ENSG00000091542	ALKBH5	blue	0
ENSG00000184985	SORCS2	blue	0
ENSG00000239528	RPS14P8	blue	0
ENSG00000130433	CACNG6	blue	0
ENSG00000159166	LAD1	blue	0
ENSG00000205436	EXOC3L4	blue	0
ENSG00000129538	RNASE1	blue	0
ENSG00000050767	COL23A1	blue	0
ENSG00000215704	CELA2B	blue	0
ENSG00000230084	ZBTB47-AS1	blue	0
ENSG00000030110	BAK1	blue	0
ENSG00000129351	ILF3	blue	0
ENSG00000243504	RPS23P1	blue	0
ENSG00000257246	PHB1P19	blue	0
ENSG00000142733	MAP3K6	blue	0
ENSG00000116525	TRIM62	blue	0
ENSG00000168913	ENHO	blue	0
ENSG00000177169	ULK1	blue	0
ENSG00000147804	SLC39A4	blue	0
ENSG00000284427	MIR4647	blue	0
ENSG00000234224	TMEM229A	blue	0
ENSG00000204538	PSORS1C2	blue	0
ENSG00000100968	NFATC4	blue	0
ENSG00000139718	SETD1B	blue	0
ENSG00000213676	ATF6B	blue	0
ENSG00000172932	ANKRD13D	blue	0
ENSG00000169813	HNRNPF	blue	0
ENSG00000163346	PBXIP1	blue	0
ENSG00000152117	SMPD4BP	blue	0
ENSG00000197859	ADAMTSL2	blue	0
ENSG00000151651	ADAM8	blue	0
ENSG00000171206	TRIM8	blue	0
ENSG00000267607	ICAM4-AS1	blue	0
ENSG00000184887	BTBD6	blue	0
ENSG00000258301	VASH1-AS1	blue	0
ENSG00000149476	TKFC	blue	0
ENSG00000168002	POLR2G	blue	0
ENSG00000064961	HMG20B	blue	0
ENSG00000204574	ABCF1	blue	0
ENSG00000237569	TUBAP1	blue	0
ENSG00000125733	TRIP10	blue	0
ENSG00000199804	RNA5SP383	blue	0
ENSG00000268996	MAN1B1-DT	blue	0
ENSG00000160932	LY6E	blue	0
ENSG00000160877	NACC1	blue	0
ENSG00000112576	CCND3	blue	0
ENSG00000272333	KMT2B	blue	0
ENSG00000173933	RBM4	blue	0
ENSG00000239335	LLPH-DT	blue	0
ENSG00000199785	SNORA52	blue	0
ENSG00000183208	GDPGP1	blue	0
ENSG00000180089	TMEM86B	blue	0
ENSG00000229018	PMS2P7	blue	0
ENSG00000196367	TRRAP	blue	0
ENSG00000126759	CFP	blue	0
ENSG00000204283	LINC01973	blue	0
ENSG00000171056	SOX7	blue	0
ENSG00000278970	HEIH	blue	0
ENSG00000141013	GAS8	blue	0
ENSG00000146109	ABT1	blue	0
ENSG00000269859	ZNF628-DT	blue	0
ENSG00000124422	USP22	blue	0
ENSG00000074071	MRPS34	blue	0
ENSG00000179262	RAD23A	blue	0
ENSG00000109758	HGFAC	blue	0
ENSG00000122035	RASL11A	blue	0
ENSG00000251235	SNRPCP2	blue	0
ENSG00000114859	CLCN2	blue	0
ENSG00000177700	POLR2L	blue	0
ENSG00000199512	RNU6-212P	blue	0
ENSG00000102178	UBL4A	blue	0
ENSG00000173338	KCNK7	blue	0
ENSG00000236445	LINC00608	blue	0
ENSG00000223839	FAM95B1	blue	0
ENSG00000236312	RPL34P34	blue	0
ENSG00000137497	NUMA1	blue	0
ENSG00000179477	ALOX12B	blue	0
ENSG00000108788	MLX	blue	0
ENSG00000005448	WDR54	blue	0
ENSG00000276006	REXO1L12P	blue	0
ENSG00000125650	PSPN	blue	0
ENSG00000102890	ELMO3	blue	0
ENSG00000206503	HLA-A	blue	0
ENSG00000119986	AVPI1	blue	0
ENSG00000134569	LRP4	blue	0
ENSG00000177855	CACYBPP2	blue	0
ENSG00000171116	HSFX1	blue	0
ENSG00000164088	PPM1M	blue	0
ENSG00000188157	AGRN	blue	0
ENSG00000235462	TAB3P1	blue	0
ENSG00000142303	ADAMTS10	blue	0
ENSG00000200169	RNU5D-1	blue	0
ENSG00000165821	SALL2	blue	0
ENSG00000100908	EMC9	blue	0
ENSG00000132716	DCAF8	blue	0
ENSG00000204113	BMP2KL	blue	0
ENSG00000198053	SIRPA	blue	0
ENSG00000184381	PLA2G6	blue	0
ENSG00000265078	RN7SL664P	blue	0
ENSG00000102007	PLP2	blue	0
ENSG00000149925	ALDOA	blue	0
ENSG00000161249	DMKN	blue	0
ENSG00000136371	MTHFS	blue	0
ENSG00000184347	SLIT3	blue	0
ENSG00000244514	RN7SL125P	blue	0
ENSG00000133069	TMCC2	blue	0
ENSG00000136732	GYPC	blue	0
ENSG00000124466	LYPD3	blue	0
ENSG00000197446	CYP2F1	blue	0
ENSG00000179698	WDR97	blue	0
ENSG00000130254	SAFB2	blue	0
ENSG00000268516	ZNF8-DT	blue	0
ENSG00000116521	SCAMP3	blue	0
ENSG00000158292	GPR153	blue	0
ENSG00000125454	SLC25A19	blue	0
ENSG00000162542	TMCO4	blue	0
ENSG00000134201	GSTM5	blue	0
ENSG00000227560	RPS15AP30	blue	0
ENSG00000112655	PTK7	blue	0
ENSG00000079432	CIC	blue	0
ENSG00000255269	LINC02710	blue	0
ENSG00000138111	MFSD13A	blue	0
ENSG00000062524	LTK	blue	0
ENSG00000127578	WFIKKN1	blue	0
ENSG00000203737	GPR52	blue	0
ENSG00000182810	DDX28	blue	0
ENSG00000213445	SIPA1	blue	0
ENSG00000198218	QRICH1	blue	0
ENSG00000130764	LRRC47	blue	0
ENSG00000102901	CENPT	blue	0
ENSG00000005007	UPF1	blue	0
ENSG00000253816	GUSBP14	blue	0
ENSG00000140464	PML	blue	0
ENSG00000171823	FBXL14	blue	0
ENSG00000197256	KANK2	blue	0
ENSG00000177030	DEAF1	blue	0
ENSG00000169217	CD2BP2	blue	0
ENSG00000254901	BORCS8	blue	0
ENSG00000100911	PSME2	blue	0
ENSG00000103423	DNAJA3	blue	0
ENSG00000130511	SSBP4	blue	0
ENSG00000185262	UBALD2	blue	0
ENSG00000110628	SLC22A18	blue	0
ENSG00000240682	ISY1	blue	0
ENSG00000185608	MRPL40	blue	0
ENSG00000181982	CCDC149	blue	0
ENSG00000151067	CACNA1C	blue	0
ENSG00000105085	MED26	blue	0
ENSG00000013016	EHD3	blue	0
ENSG00000185988	PLK5	blue	0
ENSG00000206127	GOLGA8O	blue	0
ENSG00000143569	UBAP2L	blue	0
ENSG00000143801	PSEN2	blue	0
ENSG00000108469	RECQL5	blue	0
ENSG00000245112	SMARCA5-AS1	blue	0
ENSG00000198917	SPOUT1	blue	0
ENSG00000271133	ITGB8-AS1	blue	0
ENSG00000189227	C15orf61	blue	0
ENSG00000141519	CCDC40	blue	0
ENSG00000229967	MAGEA4-AS1	blue	0
ENSG00000183055	FAM133CP	blue	0
ENSG00000172382	PRSS27	blue	0
ENSG00000235946	H2BW3P	blue	0
ENSG00000153066	TXNDC11	blue	0
ENSG00000139546	TARBP2	blue	0
ENSG00000101204	CHRNA4	blue	0
ENSG00000131697	NPHP4	blue	0
ENSG00000170262	MRAP	blue	0
ENSG00000157978	LDLRAP1	blue	0
ENSG00000170322	NFRKB	blue	0
ENSG00000213471	TTLL13	blue	0
ENSG00000143028	SYPL2	blue	0
ENSG00000276908	MIR7106	blue	0
ENSG00000228376	GAS2L1P2	blue	0
ENSG00000077348	EXOSC5	blue	0
ENSG00000162430	SELENON	blue	0
ENSG00000149930	TAOK2	blue	0
ENSG00000129347	KRI1	blue	0
ENSG00000136630	HLX	blue	0
ENSG00000185324	CDK10	blue	0
ENSG00000101883	RHOXF1	blue	0
ENSG00000120913	PDLIM2	blue	0
ENSG00000051596	THOC3	blue	0
ENSG00000260853	NFATC2IP-AS1	blue	0
ENSG00000140474	ULK3	blue	0
ENSG00000133315	MACROD1	blue	0
ENSG00000104901	DKKL1	blue	0
ENSG00000059915	PSD	blue	0
ENSG00000067829	IDH3G	blue	0
ENSG00000213946	DNAJB1P1	blue	0
ENSG00000153815	CMIP	blue	0
ENSG00000162076	FLYWCH2	blue	0
ENSG00000090565	RAB11FIP3	blue	0
ENSG00000274713	MIR7974	blue	0
ENSG00000160570	DEDD2	blue	0
ENSG00000168872	DDX19A	blue	0
ENSG00000127824	TUBA4A	blue	0
ENSG00000197063	MAFG	blue	0
ENSG00000275950	MIR6724-1	blue	0
ENSG00000183655	KLHL25	blue	0
ENSG00000263537	RN7SL387P	blue	0
ENSG00000068400	GRIPAP1	blue	0
ENSG00000213638	ADAT3	blue	0
ENSG00000229924	FAM90A26	blue	0
ENSG00000201231	RNU4-50P	blue	0
ENSG00000106246	PTCD1	blue	0
ENSG00000224128	LINC01248	blue	0
ENSG00000126903	SLC10A3	blue	0
ENSG00000280208	GGT4P	blue	0
ENSG00000143793	C1orf35	blue	0
ENSG00000099917	MED15	blue	0
ENSG00000105722	ERF	blue	0
ENSG00000123933	MXD4	blue	0
ENSG00000207191	SNORD116-5	blue	0
ENSG00000133027	PEMT	blue	0
ENSG00000110514	MADD	blue	0
ENSG00000130402	ACTN4	blue	0
ENSG00000137409	MTCH1	blue	0
ENSG00000231729	ARHGEF9-IT1	blue	0
ENSG00000102996	MMP15	blue	0
ENSG00000182310	SPACA6	blue	0
ENSG00000105486	LIG1	blue	0
ENSG00000214612	RPS19P1	blue	0
ENSG00000100242	SUN2	blue	0
ENSG00000162888	C1orf147	blue	0
ENSG00000115274	INO80B	blue	0
ENSG00000130589	HELZ2	blue	0
ENSG00000105127	AKAP8	blue	0
ENSG00000046647	GEMIN8	blue	0
ENSG00000213305	HNRNPCP6	blue	0
ENSG00000167311	ART5	blue	0
ENSG00000260492	CISTR	blue	0
ENSG00000266507	MIR4479	blue	0
ENSG00000129250	KIF1C	blue	0
ENSG00000040608	RTN4R	blue	0
ENSG00000179111	HES7	blue	0
ENSG00000123992	DNPEP	blue	0
ENSG00000172586	CHCHD1	blue	0
ENSG00000188878	FBF1	blue	0
ENSG00000250506	CDK3	blue	0
ENSG00000157837	SPPL3	blue	0
ENSG00000167522	ANKRD11	blue	0
ENSG00000263432	RN7SL689P	blue	0
ENSG00000188747	NOXA1	blue	0
ENSG00000102879	CORO1A	blue	0
ENSG00000258056	CD63-AS1	blue	0
ENSG00000131759	RARA	blue	0
ENSG00000087076	HSD17B14	blue	0
ENSG00000171159	BBLN	blue	0
ENSG00000072071	ADGRL1	blue	0
ENSG00000080189	SLC35C2	blue	0
ENSG00000167703	SLC43A2	blue	0
ENSG00000106459	NRF1	blue	0
ENSG00000204389	HSPA1A	blue	0
ENSG00000130700	GATA5	blue	0
ENSG00000105618	PRPF31	blue	0
ENSG00000197921	HES5	blue	0
ENSG00000160285	LSS	blue	0
ENSG00000242614	RN7SL164P	blue	0
ENSG00000112511	PHF1	blue	0
ENSG00000174231	PRPF8	blue	0
ENSG00000163705	FANCD2OS	blue	0
ENSG00000131116	ZNF428	blue	0
ENSG00000256453	DND1	blue	0
ENSG00000285420	PDGFRL2P	blue	0
ENSG00000118046	STK11	blue	0
ENSG00000141499	WRAP53	blue	0
ENSG00000248785	HIGD1AP14	blue	0
ENSG00000012171	SEMA3B	blue	0
ENSG00000169925	BRD3	blue	0
ENSG00000272556	GTF2IP13	blue	0
ENSG00000272808	GCAWKR	blue	0
ENSG00000197119	SLC25A29	blue	0
ENSG00000104885	DOT1L	blue	0
[truncated: 31,779 more rows]

[truncated: 2 more sheets: S9, S10]
